# Supplementary material for: Rule discovery and distance separation to detect reliable miRNA biomarkers for the diagnosis of lung squamous cell carcinoma
Source: BMC Genomics. 2014 Dec 8;15(Suppl 9):S16. doi: 10.1186/1471-2164-15-S9-S16 (PMC4290601; doi:10.1186/1471-2164-15-S9-S16)
Supplement: Additional file 2 — Summary of an initial data set and the 5-fold training-test experimental data sets. [file 1471-2164-15-S9-S16-S2.xlsx]

## Sheet: initial dataset
This dataset is the initial data set used in the study. It includes 61 cancerous and 10 noncancerous lung tissue samples with total 328 miRNAs.
# First ROW:		microRNAs
#Second ROW:		ID
#FIRST Column:		Sample ID
#Last Column:		Class Label
Total RNAs of these 71 samples were preprocessed and then profiled on MirVan miRNA Bioarray (version 2, Ambion) which contains 328 human miRNA probes. So, this data set is a 71 x 328 relational table with each row associating to a class label “cancer” or “normal”. The original miRNA expression data is normalized by quantile and log2 methods and stored at the National Center for Biotechnology Info…
microRNA	hsa_let_7a	hsa_let_7b	hsa_let_7c	hsa_let_7d	hsa_let_7e	hsa_let_7f	hsa_let_7g	hsa_let_7i	hsa_miR_1	hsa_miR_100	hsa_miR_101	hsa_miR_103	hsa_miR_105	hsa_miR_106a	hsa_miR_106b	hsa_miR_107	hsa_miR_10a	hsa_miR_10b	hsa_miR_122a	hsa_miR_124a	hsa_miR_125a	hsa_miR_125b	hsa_miR_126	hsa_miR_126_AS	hsa_miR_127	hsa_miR_128a	hsa_miR_128b	hsa_miR_129	hsa_miR_130a	hsa_miR_130b	hsa_miR_132	hsa_miR_133a	hsa_miR_133b	hsa_miR_134	hsa_miR_135a	hsa_miR_135b	hsa_miR_136	hsa_miR_137	hsa_miR_138	hsa_miR_139	hsa_miR_140	hsa_miR_141	hsa_miR_142_3p	hsa_miR_142_5p	hsa_miR_143	hsa_miR_144	hsa_miR_145	hsa_miR_146a	hsa_miR_146b
ID	BM10050	BM11050	BM10436	BM10602	BM10438	BM10902	BM10830	BM10517	BM10660	BM10188	BM10537	BM10632	BM10630	BM10911	BM10067	BM10056	BM10787	BM10133	BM11059	BM10245	BM10390	BM10148	BM10862	BM10401	BM10400	BM10639	BM10159	BM10195	BM10506	BM10777	BM10166	BM10137	BM11040	BM10800	BM11126	BM10429	BM10868	BM10744	BM10829	BM10740	BM10097	BM10860	BM10398	BM10404	BM10576	BM10420	BM10606	BM10722	BM10105
Sample1	12.1012	12.2874	11.8611	10.2872	9.0904	9.8404	9.3789	9.8527	4.7059	7.7312	5.0102	8.8299	5.0414	7.7519	6.9343	8.8205	7.3052	6.1905	6.0682	5.0213	9.0802	9.865	8.3209	5.1372	5.3749	6.1833	5.9714	5.4774	7.3447	6.7019	6.0855	5.8439	5.826	5.9663	4.9509	5.2436	5.518	4.8198	5.5695	5.1076	5.5447	6.4234	5.9569	5.546	7.9683	4.5571	10.5181	7.7346	7.7825
Sample2	11.7325	12.3285	12.296	10.774	9.1936	9.7298	8.9739	9.6475	4.8957	7.3675	4.7036	8.9356	4.7992	6.7515	6.2745	8.8936	6.9524	5.4074	5.962	5.1253	9.7835	9.5897	7.899	5.3038	5.5984	5.7463	5.062	5.3492	6.6723	6.6012	6.4835	5.1443	5.3995	6.3516	4.9716	5.6244	6.0421	4.5864	5.4271	4.9401	5.3041	5.704	5.7891	5.2222	7.5063	5.292	9.9082	6.7043	7.601
Sample3	12.2871	12.1242	12.5962	10.8596	9.0887	10.4154	8.8872	9.9289	4.752	7.8012	5.2842	8.9375	4.7879	8.2375	6.986	8.9465	7.5514	6.2239	5.6087	5.0555	9.0629	9.4083	7.7545	5.1692	5.5803	5.994	5.8598	5.3267	7.558	6.8462	6.6663	5.3204	5.4109	5.7737	5.0696	5.2265	6.878	4.5654	5.8392	5.3216	5.5122	6.4025	5.5617	5.5812	8.1537	4.9153	10.2514	7.2611	8.16
Sample4	11.3526	12.4273	12.1506	10.6439	8.5807	9.2385	8.0316	9.0033	4.7336	6.733	5.0249	8.8806	4.99	8.6957	7.2298	8.9308	6.1175	5.9956	6.112	5.0196	8.8346	9.456	7.3094	5.1279	5.457	6.125	6.0375	5.6756	7.0114	6.9826	5.5147	4.9884	5.3115	5.9971	4.7666	5.3465	5.3281	4.9007	5.2423	5.858	5.4678	6.1048	5.9418	5.2943	6.5966	4.9992	9.1115	5.9991	6.1961
Sample5	12.0454	11.1987	11.8186	10.5425	9.3899	9.9922	8.7545	9.3327	4.8788	7.4507	5.1605	9.8548	5.1936	8.9915	7.977	9.8239	6.1219	6.2621	5.7803	5.1841	9.0375	9.206	7.6396	5.0054	5.6135	6.9621	6.8636	5.3788	8.0614	7.2845	5.9542	4.9083	5.0912	5.9718	4.9724	5.0998	5.8253	4.7079	5.4603	4.767	5.2993	7.8373	5.6781	5.1704	6.7363	4.6604	8.5072	7.4631	6.6811
Sample6	12.0176	11.8389	11.6684	10.9085	8.9309	9.917	9.1682	10.1337	4.7121	7.9639	5.3939	9.2103	5.2606	8.1873	7.5643	9.3091	6.8659	5.6755	5.664	4.9684	8.6874	9.1221	8.5633	5.3587	5.2144	6.8381	6.7015	5.2608	7.3547	7.3283	6.6442	5.1283	5.3127	5.7645	4.6801	5.2376	5.5543	4.1854	5.6531	4.9903	5.4462	6.7146	5.7158	5.6073	7.5953	4.8729	9.8279	7.2549	7.6887
Sample7	12.2166	12.4205	13.0535	11.4409	9.325	10.3823	8.9891	9.962	4.6777	8.2435	5.1802	8.7863	5.1023	7.0056	6.7025	8.8211	7.6325	6.3724	5.7892	5.0221	9.0815	9.5616	8.102	5.1488	5.8828	6.017	5.9362	5.2449	7.8314	6.812	6.4653	5.1514	5.3405	6.0172	5.1198	5.2971	6.268	4.5995	5.5046	4.8456	5.5419	6.078	5.7095	5.5421	8.355	4.8848	10.5844	7.4708	7.8927
Sample8	12.1225	11.4942	11.8767	10.835	9.2005	10.3782	9.3583	10.0445	4.6781	7.1332	5.0015	8.5525	5.2178	7.6367	6.769	8.4269	6.7587	5.837	5.8677	5.0844	8.9298	8.6719	8.825	5.216	5.1156	5.8658	5.8706	5.556	7.0191	6.4674	6.2442	5.0117	5.3773	5.9331	4.9694	5.4649	5.7309	4.3823	5.816	4.9665	5.4105	6.5853	5.795	5.3186	7.2153	5.0591	9.0659	6.885	8.0817
Sample9	12.145	11.8593	12.054	11.1276	9.5424	10.3852	9.3553	10.1019	4.7842	7.1436	5.3845	8.7526	5.722	7.5366	7.2849	8.8005	7.9875	6.3406	5.8604	5.075	8.9699	8.8349	7.5789	5.2387	5.1745	5.7874	5.609	5.3625	6.9047	6.6835	6.3071	4.9292	5.2395	5.9486	5.0757	5.3951	5.5624	4.6112	5.5639	5.0204	5.4806	6.019	5.8487	5.6801	6.8795	4.9018	9.1822	8.1547	8.5375
Sample10	11.9459	12.1711	12.3353	11.141	9.1584	10.587	9.1953	9.5178	4.7769	7.2081	5.0209	8.9446	5.1319	7.4403	6.5002	8.9332	6.2977	5.4497	6.211	5.1399	8.7425	9.1573	7.4552	5.4047	5.284	5.5778	4.7821	5.6148	6.9907	6.2207	6.002	4.9503	5.3353	6.0301	5.1001	5.3984	5.3446	4.765	5.6328	4.5322	5.4384	5.3233	6.086	5.2859	7.2383	4.9349	9.4814	7.2141	8.1612
Sample11	11.9492	11.5173	12.0384	10.751	9.4001	10.0439	8.9928	9.8367	4.5313	7.4885	5.0113	8.4507	5.4212	7.9612	7.0754	8.9909	6.7088	5.7427	6.0419	5.1491	9.1119	9.8394	7.8914	5.0905	6.4228	5.7614	5.4954	5.4146	7.0009	6.8168	5.8575	4.9021	5.2571	6.8075	4.7706	5.2672	5.7605	4.4692	5.4057	4.4716	5.3297	7.4758	5.8606	5.1436	7.8295	4.8671	10.41	6.5937	6.9423
Sample12	12.1375	12.1397	12.1021	10.8107	9.2149	10.5881	9.3153	10.0077	4.9648	6.8856	4.8616	8.5199	5.6492	7.2504	6.2217	8.7735	6.2695	5.7224	6.1175	4.8864	8.5564	8.8328	8.0834	5.3343	5.3077	5.6689	5.208	5.4172	6.7483	7.0482	5.8192	4.9421	5.338	5.9984	5.0653	5.5173	6.0198	4.7021	5.3567	4.7713	5.3191	5.84	5.8493	5.1657	6.9193	4.7764	9.5333	6.4801	7.4458
Sample13	12.216	12.421	12.1668	10.8402	9.4183	10.2894	9.2186	9.8411	4.7614	6.3264	4.7984	8.9171	5.1409	7.4664	7.0252	9.1067	6.2749	5.6275	6.2365	5.0056	8.3693	8.9774	7.0294	5.2989	5.7782	5.4678	5.047	5.4371	6.9109	6.9421	5.8726	4.8963	5.4056	6.2191	4.9289	5.2563	5.9433	4.7521	5.7254	4.3718	5.3799	6.591	5.8341	5.1522	6.6713	4.9105	8.5261	6.1137	6.4719
Sample14	11.9325	12.215	12.8521	11.144	8.9839	10.3776	8.7524	9.2319	4.7934	7.2045	5.0107	8.9754	5.226	7.4569	6.6292	8.943	6.4971	5.3468	6.2331	4.9747	8.6397	9.396	7.1552	5.4856	5.4192	5.3977	4.8775	5.4207	7.2999	6.2069	6.0096	4.8724	5.1062	6.0418	4.9834	5.4983	6.0049	4.9679	5.7321	4.5701	5.4628	6.4579	6.0764	4.9731	7.4561	4.6858	10.5091	6.064	6.2845
Sample15	11.983	12.6694	12.1671	10.09	9.1923	8.1648	7.6475	9.2238	5.143	6.6463	4.7563	8.4184	5.3473	6.4269	5.8993	8.5147	6.7041	5.4838	6.7877	4.7663	9.7163	9.8448	6.7533	5.4249	5.19	5.2869	4.6483	5.6826	7.4455	6.2559	5.5252	5.1139	5.3449	6.2303	5.2033	5.4822	5.7735	4.791	5.6207	4.2032	5.3943	5.6673	6.5591	4.8675	8.3491	5.0596	11.276	5.7869	6.7407
Sample16	11.9909	12.554	12.0202	10.3887	9.0222	8.0337	7.5338	9.1845	4.6996	6.6114	5.0314	9.2231	5.6378	8.1026	7.3583	9.1661	5.8001	5.4332	6.9155	4.9372	9.5838	8.9311	7.4187	5.2569	5.0594	5.8878	5.4761	5.5904	7.8949	6.5037	5.6653	5.0974	5.2862	6.0813	5.086	5.3865	6.491	4.7726	5.2651	4.7084	5.5291	7.3615	6.4848	4.9542	7.2018	4.8909	9.9574	5.7711	6.2138
Sample17	11.7484	12.1665	11.7449	10.144	9.3946	8.0349	7.7364	9.2288	4.8838	6.5655	4.5332	9.4917	5.2605	7.5535	6.9578	9.453	6.2345	5.8068	6.2629	4.933	9.6464	9.0119	7.3866	5.0234	5.0341	5.7592	5.3895	5.404	7.9276	7.2737	6.0902	4.8883	5.2359	5.864	4.9286	5.2844	5.6315	5.1626	5.4939	4.6702	5.3222	6.827	5.9708	5.0903	6.6969	5.0542	10.0861	5.9644	7.0172
Sample18	11.9044	12.5393	12.1725	10.4851	9.2606	8.8606	8.7425	9.7532	4.3201	8.0858	4.7755	8.7168	4.9174	6.8777	6.4649	8.6079	6.6448	6.0601	6.1396	4.8789	9.7067	10.5212	8.6427	5.1999	5.6209	5.8611	5.6549	5.4589	7.5276	6.2992	6.2472	5.4927	5.3521	5.9042	5.0763	5.1287	5.336	4.9196	5.6946	5.691	5.3673	5.7371	5.9464	5.395	7.6792	4.608	10.871	7.385	7.7036
Sample19	11.826	12.3502	12.4185	10.6646	9.0378	9.7466	8.844	9.7027	4.8875	7.7581	4.9921	8.6228	5.1845	6.8578	6.6424	8.7428	6.5935	5.7179	7.0927	4.7236	8.9439	10.0064	7.9898	5.1228	5.0938	5.603	5.385	5.9504	7.0151	6.9106	5.6938	4.9986	5.2822	6.0042	4.6756	5.0335	4.9062	4.6392	5.8764	5.1792	5.3266	6.6313	6.2053	5.3901	7.8192	4.8274	10.5883	6.9966	6.6845
Sample20	11.7272	12.5174	11.9257	9.967	8.6492	9.7328	8.8317	9.2016	4.5953	6.4919	4.9564	8.1031	5.2134	6.0523	5.9589	8.0944	5.5371	5.395	7.749	4.9595	8.1028	8.5854	6.7592	5.1912	5.2796	5.1555	4.564	6.7162	6.9087	7.193	5.3842	4.79	5.1699	6.1938	4.7255	5.3246	5.3163	4.9296	5.6946	4.6711	5.2758	5.5644	6.8923	5.3227	6.6708	4.9629	9.623	5.2531	5.5842
Sample21	10.8667	10.3392	11.0915	9.524	8.7444	8.1036	7.7311	9.407	4.489	6.3538	4.559	7.7555	5.3871	6.2541	6.3813	7.6748	5.759	5.5585	7.6025	5.1739	7.4975	8.1495	6.1622	4.9463	5.4569	5.6299	5.0613	6.2501	7.1341	7.8247	5.5223	4.9008	5.1177	6.3874	4.9265	5.2164	5.6537	4.2386	5.6232	4.6959	5.424	5.1468	6.8641	5.381	6.6487	4.8979	8.996	5.5841	6.4847
Sample22	11.9369	11.8655	12.0544	10.7296	8.5357	9.7243	8.994	9.6767	4.7082	6.8466	5.153	9.2212	5.5539	8.3348	7.5055	9.1542	6.2824	5.6265	6.8237	5.1968	7.9347	7.9343	8.6229	5.2301	5.2942	6.919	6.9528	5.7864	7.717	7.9997	5.6316	4.7814	5.0893	5.9158	4.7164	5.1142	5.008	4.2999	6.2929	4.7089	5.1425	7.5852	6.2095	5.616	6.6514	4.7064	8.6149	6.7036	7.4062
Sample23	12.2128	12.2399	13.0856	10.8393	8.959	9.5416	8.9296	9.4256	4.5003	7.7938	4.8745	9.2235	5.4012	7.4869	7.2325	9.1851	6.2624	5.6197	6.5985	4.8692	8.3078	9.2312	8.0415	4.9375	6.1905	5.9698	5.8044	5.6638	8.0162	7.7938	5.6804	5.0298	5.1455	6.4999	4.4574	5.1745	4.9746	4.3821	5.5073	4.9775	5.1669	7.6941	6.1578	5.3522	7.0846	4.9156	9.7587	6.3433	6.803
Sample24	12.1048	12.6602	12.9416	11.0707	9.2876	9.6786	8.6465	10.0193	4.6972	7.1521	4.8067	8.865	5.2727	6.6832	6.3226	8.9852	6.58	5.5306	7.0478	5.4119	9.1189	9.2399	7.4274	4.7965	5.5464	6.1355	5.383	5.6519	7.4678	7.1132	5.7455	4.8942	4.9769	6.3169	4.94	5.2583	5.2964	4.4142	5.5745	4.8255	5.3501	6.7282	6.3524	5.3985	7.465	4.9382	10.5452	6.0306	7.0601
Sample25	11.9383	11.656	12.1224	10.1278	8.1516	9.1082	8.722	9.2522	4.9819	5.9614	5.2954	8.6059	5.1465	6.7677	6.3844	8.5205	5.5788	5.593	7.5914	4.8096	6.8939	8.0733	6.8124	4.9797	5.202	5.5362	4.524	5.9428	7.0517	6.9285	5.5083	5.0925	4.9333	6.0952	5.1315	5.0328	5.0799	4.8792	5.5175	4.9414	5.3901	6.9388	6.6899	5.395	6.4506	4.8396	9.5866	7.3524	6.0236
Sample26	12.0514	12.1211	11.862	10.0158	8.2285	8.9843	8.2098	9.5361	4.7297	5.2007	4.4219	8.3101	5.2882	7.3108	5.8648	8.2494	5.4887	5.5685	7.6357	5.1252	7.669	7.7467	6.6634	5.2675	5.1235	5.2543	4.2487	5.7146	7.9068	7.081	5.6382	5.2065	5.1604	6.4448	5.0074	5.4208	5.5597	4.6256	5.5855	4.6118	5.4923	6.0015	6.857	5.3947	6.8378	4.9496	9.8506	6.4184	6.283
Sample27	11.9627	11.9148	11.5303	9.8797	8.3797	8.789	8.5053	9.6021	4.7541	6.9604	5.0116	9.317	5.1526	7.5896	6.6624	9.2741	6.2395	5.3363	6.9888	5.2539	8.2712	8.9939	7.4887	5.0497	5.5666	5.8754	5.5976	5.738	7.7578	7.2699	6.0854	4.7599	5.2358	6.0721	4.7379	5.2121	5.5862	4.3864	5.4814	4.9918	5.2304	7.2123	6.4158	5.5967	7.7052	4.6977	11.0859	6.7595	7.1763
Sample28	12.2074	12.646	12.7124	10.9848	9.043	10.1157	8.9187	9.3792	4.8123	7.2103	5.2232	8.5229	4.8047	6.9025	6.3383	8.4268	6.3147	5.4658	6.7505	5.2084	8.5636	8.9852	8.594	5.0861	5.3307	5.8424	5.6006	5.7862	6.9577	6.9293	5.9124	5.1546	5.231	6.0944	4.8925	5.0936	5.5221	4.3659	5.5767	4.752	5.1892	6.5328	6.2809	5.5301	7.0728	4.8906	9.8024	6.8299	7.3461
Sample29	12.341	11.6363	12.3282	10.9184	9.0967	9.7207	8.7339	9.4339	4.6602	6.4717	4.619	8.3072	5.1485	6.8063	6.2739	8.2518	5.9424	5.6355	7.0525	4.8439	8.7716	9.323	7.5079	5.0512	5.1205	5.9078	5.4016	5.9014	6.9316	6.8103	5.3694	5.0943	4.9259	6.2852	5.1729	4.9895	5.4208	4.9023	5.4612	5.0651	5.3119	6.5738	6.3317	5.2319	7.3547	4.8888	10.1495	6.3351	6.6404
Sample30	12.1089	11.4358	11.3824	10.5461	8.1627	9.2189	8.6135	8.7884	4.6806	6.5933	5.3951	9.311	5.0532	8.1606	7.2644	9.1856	6.5237	5.5271	6.7894	4.9279	7.8816	8.1728	8.255	5.2052	5.3275	7.0147	6.6348	5.4962	6.9739	6.8306	5.5741	5.4242	5.1939	6.0331	5.1686	5.4166	5.2884	4.968	5.6981	4.8479	5.1857	7.6675	6.3406	5.2109	6.8425	4.7428	9.1128	6.4875	6.8972
Sample31	12.2113	12.5923	12.0879	10.3485	8.4533	9.0926	8.4255	9.7088	4.6726	6.3131	4.8821	8.8677	4.9852	6.9431	6.4204	8.8322	6.3321	5.4032	7.24	4.9246	7.9931	8.6147	6.6845	4.9362	5.3548	5.6325	4.9196	5.7457	7.5284	6.6537	5.5503	5.4635	5.3536	6.3581	5.0531	5.3152	5.1784	4.9472	5.5206	5.1293	5.2007	5.6273	6.5905	5.4227	7.1187	4.5187	10.1325	6.6367	6.3702
Sample32	12.2859	11.414	11.6703	10.0876	8.1809	8.7347	8.4038	9.4611	5.032	9.4131	5.2062	8.1813	4.7455	6.488	5.8484	7.8999	6.625	5.2476	7.4751	4.8734	8.0496	10.1448	7.1044	5.0869	5.4195	5.3399	4.6384	5.8356	7.2894	6.8353	6.03	5.3052	5.0083	6.5541	5.4093	5.3315	5.6048	5.0014	5.6441	5.2189	5.2356	5.3059	6.8476	5.1515	6.3632	5.2736	9.2969	6.4673	6.939
Sample33	12.0159	12.6605	12.1979	11.3169	9.1763	10.0136	9.3795	9.9722	4.9943	7.9182	4.9086	8.6044	5.3414	6.9747	6.1428	8.5002	6.5311	5.6664	6.7881	4.7358	9.2784	9.6763	8.6765	5.0774	5.0755	5.9268	5.2242	5.5667	6.9743	6.15	5.7899	5.4292	5.2272	6.201	5.541	5.2089	5.4138	5.0071	5.6475	5.4576	5.5202	6.7621	6.1158	5.5058	7.7932	4.9148	10.6394	7.4736	7.6166
Sample34	11.7874	12.2564	12.2481	10.9618	9.0071	9.6101	8.5435	9.7843	4.7984	6.0157	4.8937	9.1491	4.9345	7.6861	6.4381	9.0768	5.9126	5.3641	6.8964	5.2494	8.1409	8.9238	6.7696	4.9664	5.2129	6.0597	5.4533	5.8503	7.1395	6.999	5.6136	5.0648	5.1351	6.3862	4.8658	5.3119	5.1905	4.7385	5.6263	5.0018	5.2878	6.8698	6.3931	5.0595	6.7957	4.7727	9.9747	6.2105	6.3385
Sample35	11.6427	12.2336	11.975	10.7125	8.5094	9.0554	8.7411	9.4972	4.7098	7.1952	5.1207	9.396	5.1697	8.1007	7.0624	9.3756	6.5178	5.5738	6.1814	4.8972	8.8656	9.3271	8.4012	4.9461	5.2275	6.8157	6.6039	5.544	7.9257	7.5288	5.7473	5.2964	5.1693	5.9034	4.86	5.4128	5.3633	4.7694	5.8852	5.0468	5.1067	7.949	6.0267	5.1738	7.4321	4.7293	9.9184	6.47	6.9482
Sample36	12.3909	12.1541	13.119	10.5657	8.5637	9.9533	9.2644	10.7537	4.3663	7.8295	5.1646	8.993	5.1827	7.9123	7.0612	8.8251	7.5872	5.4378	6.5348	5.0211	8.3153	8.9383	7.8424	5.0242	5.3562	6.7421	6.5239	5.4498	6.9975	7.2192	6.7766	5.2833	5.2338	6.1242	4.9424	5.2701	5.4202	5.2392	6.605	5.131	5.3982	7.5917	6.0921	5.2958	6.9886	4.6358	10.1545	7.5283	7.9423
Sample37	12.3435	11.9971	12.0942	10.777	8.5565	9.9662	9.2579	9.9505	4.8867	6.9996	5.3236	8.9738	5.1575	7.8759	7.0925	8.8022	6.6119	5.7153	6.4985	4.9488	8.0242	8.6635	7.4416	4.9643	5.1155	6.31	5.7969	5.4964	7.0078	6.7656	5.915	5.3233	5.2405	6.272	5.1326	5.5004	5.4593	5.1042	5.5807	4.9165	5.2038	6.8514	6.2994	5.2801	7.3842	4.8689	10.3884	6.5618	7.1606
Sample38	11.7606	11.8348	11.8471	10.6993	8.6223	9.8123	9.2107	10.0161	4.8439	7.341	5.2327	9.0071	5.0472	8.3686	6.8462	8.8713	7.2929	6.3869	6.2979	4.9301	8.0703	9.5895	7.6386	5.0243	5.3845	6.0769	5.8287	5.4223	7.7588	6.6266	5.9215	5.2667	5.2946	5.9958	4.8594	5.475	5.3955	5.2303	5.6374	4.9543	5.0894	8.9018	5.911	5.4553	6.9889	4.7107	9.8359	7.1938	7.2078
Sample39	12.0617	12.1677	12.5343	11.5989	9.0894	9.5981	8.9376	9.4216	4.5611	6.7619	4.8971	8.95	5.0842	7.0185	6.1447	8.9456	6.4457	5.9229	7.1819	4.7549	8.512	9.1391	6.963	5.6943	5.263	5.8007	4.8507	5.683	7.2552	6.6951	5.5632	5.6032	5.1866	6.2028	4.8966	5.7557	5.3251	5.0233	5.6672	5.0563	5.4118	6.9674	6.6245	5.4082	6.7875	4.4838	9.9447	7.0058	6.9947
Sample40	12.2377	13.0326	12.99	11.3674	9.1325	10.1918	8.5839	9.3091	4.8013	6.8277	5.0915	8.3852	5.0431	7.1641	6.432	8.2905	6.6079	5.782	7.0485	5.0801	8.8147	9.7618	7.0941	4.9711	5.577	5.8029	5.5483	5.5673	7.1237	6.7856	5.7438	5.3403	5.1776	6.2662	4.9268	5.474	5.4335	4.7695	5.7366	5.1121	5.357	6.5993	6.4846	4.9852	6.666	4.4933	9.6695	5.6629	5.5931
Sample41	12.0226	12.2127	12.5393	11.3725	9.1895	9.374	8.8382	9.7554	4.798	6.7884	5.2423	8.7662	5.0843	7.6317	6.947	8.5798	5.8816	5.4217	6.9342	5.2427	9.3409	9.6332	7.0488	5.0832	5.1638	6.1297	5.3066	5.5753	6.8074	6.5386	5.7544	5.2056	5.1384	6.3045	5.0892	5.9149	5.6115	4.9204	5.3007	5.2184	5.2321	6.2156	6.5745	5.2928	6.0821	5.0596	8.7659	7.5029	7.3053
Sample42	12.3928	11.8484	12.2411	11.2682	9.3106	8.2871	8.0397	10.5658	5.0868	7.2209	4.7553	9.7157	5.2693	8.0015	7.4675	9.679	6.2381	6.662	6.6609	4.8222	9.1314	10.8053	6.8508	5.1905	6.7771	6.2275	5.8205	5.4749	8.1639	8.2063	5.2373	5.2701	5.1988	7.4535	5.3603	5.1932	5.2953	5.0787	6.9296	4.9116	5.5072	5.3413	6.0423	5.0717	6.2066	4.8202	9.1934	5.6521	6.8004
Sample43	12.1752	12.3145	12.2167	11.3445	8.8524	8.9646	8.3095	9.078	5.0197	6.0174	4.7303	9.4426	5.6715	7.9582	6.2386	9.4903	6.6354	5.9071	7.1655	5.1079	8.6415	8.5271	7.2506	5.0964	4.8779	5.6461	4.9654	5.4603	7.3789	6.506	5.4051	5.2237	5.0617	6.1845	5.4739	5.3872	5.3826	5.065	5.7596	4.8003	5.4517	6.9075	6.3551	5.1829	7.6316	4.9302	11.0952	6.8662	6.5538
Sample44	11.3036	12.0978	12.0017	9.6158	8.7099	7.2809	7.2133	8.8294	5.274	5.6368	5.1964	8.4752	5.1102	6.9893	6.5325	8.5658	5.8826	5.4317	7.7838	5.0516	8.5411	10.1691	6.1454	5.1321	5.0477	5.5345	5.194	5.8757	6.9564	6.9828	5.0818	4.9973	5.0755	6.7024	5.6281	5.9211	5.6461	5.0297	5.523	4.6557	5.5254	6.6458	7.1292	5.0261	5.8775	4.8647	8.5552	7.6577	6.3424
Sample45	11.82	12.0804	12.1111	10.6723	8.935	8.0156	7.9178	9.7727	4.9451	7.5242	4.8896	9.5973	4.8951	8.3454	7.2938	9.6134	6.1436	5.3849	6.5583	4.8193	9.2057	10.1103	7.9697	5.254	5.1332	5.9151	5.7035	5.8105	7.0482	6.5501	6.1986	5.0731	5.0417	6.021	5.3472	5.4212	5.5823	5.0685	5.2635	5.3969	5.2921	6.9201	6.153	5.3222	6.7066	4.3817	9.761	6.8919	7.4463
Sample46	11.657	12.6515	12.0245	10.9449	9.4243	8.4671	8.5849	9.5708	4.8824	7.2107	4.6083	9.3583	5.6449	8.1836	7.7152	9.3519	6.6131	5.9004	6.4361	4.8744	9.8076	9.5301	7.9852	5.2049	4.9422	6.1429	6.0709	5.4541	8.8016	7.1741	6.5157	5.2145	4.8949	5.8777	5.44	5.2927	5.5508	4.9411	5.531	5.3134	5.4566	7.5297	5.8319	5.1234	7.0811	4.8554	9.8928	6.339	7.3731
Sample47	11.6151	12.2567	11.8488	10.3581	7.9463	8.2385	8.4442	9.3827	4.8458	6.5446	4.5887	9.341	5.7237	8.2913	7.3608	9.2062	6.1582	5.5647	6.7524	4.6321	7.5131	8.0909	7.5395	5.0497	5.1167	6.0296	5.6193	5.6927	6.8256	6.8997	5.6434	4.9703	4.9666	6.1012	5.2152	5.0393	5.3856	5.1763	5.3417	5.0063	5.5732	7.8079	6.1114	5.0175	6.7729	4.7639	9.8456	6.4756	6.9862
Sample48	10.9161	11.108	10.4095	10.1575	7.9896	7.3119	7.7702	8.5965	5.1224	6.7557	5.1791	9.8793	5.2282	9.2518	7.2665	9.7405	5.9545	5.4589	7.086	4.8475	8.1851	8.6754	8.1015	5.2267	4.8981	6.4389	6.1042	5.4948	8.3093	7.8482	5.6633	5.3022	5.0145	6.1935	5.234	5.5406	5.4965	4.5944	5.3502	4.9455	5.3859	7.9884	6.4572	5.0178	6.9471	4.8051	9.3174	6.5631	7.0332
Sample49	11.8573	12.2722	12.0288	10.8323	8.4139	7.9626	7.6265	9.1842	4.7835	6.5978	5.2334	9.4843	5.6536	8.6735	7.4934	9.3748	7.0737	6.5688	6.6375	5.0919	8.9482	9.5326	7.5922	5.1252	5.3193	6.7815	6.6573	5.3384	8.018	7.5938	5.8149	5.4166	5.287	6.105	5.1365	5.4832	5.6438	4.8424	5.207	4.474	5.5994	7.4939	6.0671	4.6686	7.3053	5.0147	10.3709	5.9475	6.0094
Sample50	11.969	12.8035	12.2877	9.579	8.6198	7.7531	7.7399	9.0418	4.9284	8.8461	5.0914	9.3657	4.8727	7.3531	7.0389	9.2734	6.5986	5.6841	6.7565	5.0782	9.1761	10.2933	7.5225	5.0581	5.7164	5.6739	5.1754	5.5516	7.9935	6.6914	5.8948	5.3643	5.2375	6.144	5.194	5.636	6.1359	4.8622	8.1544	4.761	5.4566	7.5389	6.5321	5.1341	7.8312	4.9411	10.2912	7.215	8.0964
Sample51	11.8995	13.3703	12.121	10.2352	8.8243	8.0922	7.868	9.1401	4.8731	7.7249	5.2855	9.2197	5.0418	7.4438	6.6055	9.1233	6.4572	5.4646	6.9829	4.9963	9.2005	10.2498	7.6304	5.2617	5.3896	5.8984	5.1837	5.7753	7.6926	6.4974	6.0116	5.1918	5.0791	6.2443	5.2975	5.5381	6.2168	4.9834	5.6033	4.848	5.5514	6.8548	6.4469	4.9746	7.5888	4.9725	11.302	6.2397	6.4759
Sample52	11.6677	12.6492	12.1871	10.2813	9.797	7.9798	7.8826	9.42	4.8999	7.3291	4.7737	9.1477	5.6162	7.6836	6.7342	9.2405	6.4372	5.4377	6.6932	4.9245	10.1389	9.9516	8.0662	5.1999	5.1315	5.9106	5.5026	5.6416	8.1712	6.7683	6.4281	5.0566	5.0612	6.0729	5.5354	5.0444	5.349	5.1647	5.9439	4.9108	5.4141	7.2047	6.0471	5.1183	7.2391	4.9173	10.7016	6.6244	7.5044
Sample53	11.82	12.5443	12.0353	10.4103	8.8517	7.7886	8.039	9.4829	4.7919	6.1348	4.994	9.5597	5.0669	8.155	6.8219	9.5089	6.1655	5.342	7.1097	5.0943	9.2077	9.3385	6.8773	5.1345	5.3931	6.0768	5.6294	5.8562	7.2788	7.1251	5.5524	5.1536	5.036	6.2213	5.3919	5.6225	5.5023	5.0915	5.4338	4.5582	5.7494	6.897	6.4229	5.0465	7.2163	5.0339	10.5194	6.8166	6.7506
Sample54	11.5026	12.1994	11.825	10.6257	8.7198	7.643	7.8659	9.0725	4.6948	6.9103	5.0238	9.12	5.3393	7.9985	7.0994	9.0042	6.1408	5.6027	6.378	4.9057	8.8427	9.1388	8.1708	4.9442	5.2977	6.0552	5.613	5.2983	7.0968	6.6898	6.1734	5.4466	5.4984	6.0344	5.2368	5.8154	5.3594	5.0588	5.9126	5.1357	5.4128	6.8022	6.1023	4.941	7.376	4.7489	10.3492	6.4782	7.6418
Sample55	11.8745	12.2179	11.9283	10.7926	7.9934	7.7262	8.172	9.0881	4.9368	5.4848	5.0271	9.4095	5.7761	7.7629	6.8903	9.3755	6.0091	5.7842	6.7831	4.8309	8.0211	8.8976	7.8264	5.3091	4.7829	6.574	5.761	5.4318	6.5136	6.5725	5.7754	4.9828	5.1899	6.1341	5.3793	5.7494	5.548	5.088	5.3884	4.7809	5.4065	6.3987	6.6232	4.9601	6.4881	4.9636	9.2091	7.0345	6.7942
Sample56	11.9314	12.5549	11.4599	9.7627	8.8183	7.8179	7.6872	9.0297	4.9796	7.3263	5.1128	9.2665	5.2462	9.3645	6.8734	9.1518	7.0621	5.6669	6.2774	4.9405	9.5302	9.2612	7.8552	5.2005	5.1309	6.5052	6.2772	5.4483	8.1714	7.0761	6.043	5.1334	5.2172	5.9923	5.3781	5.5956	5.7406	5.1609	6.3221	5.4548	5.3915	7.9728	6.1955	5.2548	6.9732	4.8978	10.2552	6.8582	7.6578
Sample57	11.9475	13.1758	12.2861	10.6769	9.3176	8.8229	8.2862	8.9375	4.994	7.6788	4.6181	8.4965	5.3839	6.6966	5.7678	8.4412	6.5875	5.4139	6.6992	4.8259	10.4423	9.9295	9.8462	5.2564	4.88	5.7995	4.7066	5.3868	7.8379	5.7729	5.4978	6.1182	5.4887	6.0366	5.387	5.76	5.4646	5.5003	5.7958	6.0551	5.6807	5.6858	6.3969	5.1667	8.0755	4.7914	11.1818	6.2754	7.3292
Sample58	11.757	12.5453	12.2748	10.0444	9.1682	7.7376	7.3033	8.3894	5.2149	5.8071	5.2575	7.7001	5.1517	6.8831	6.0784	7.7021	6.1711	5.8659	7.3197	5.0691	9.8005	9.7332	7.9162	5.4011	4.9565	5.4444	4.3685	5.7399	7.2041	6.3272	5.1693	5.1812	5.2583	6.5559	5.5267	6.4419	5.5316	5.2859	5.4658	5.0856	5.5332	5.1498	7.2888	4.8861	7.2557	4.8448	10.5742	5.3373	5.5271
Sample59	12.0021	12.0303	11.4328	9.3567	8.4956	7.85	7.6136	8.4987	5.1023	7.5075	5.114	9.1562	5.045	8.4489	6.9749	9.1074	6.6255	5.7468	6.2885	4.9969	9.0784	9.2594	8.139	5.0337	5.1747	6.3667	5.858	5.4308	7.4382	6.8477	6.0437	5.0709	5.2233	6.2049	5.3207	5.7874	6.5263	5.1647	6.2978	5.0399	5.4617	7.4204	6.3247	5.0226	7.5839	4.7409	10.3908	6.2125	7.5668
Sample60	11.8128	12.507	12.0566	9.9236	8.6759	8.2492	7.5869	9.1548	4.866	6.2887	5.1572	8.7719	4.9499	7.0961	6.4521	8.7822	6.2271	5.6169	6.8931	5.0393	8.8192	9.5774	6.2613	5.0474	5.7491	5.5449	4.7693	5.6864	7.4356	6.7534	5.4801	5.1785	5.1825	6.5565	5.1492	5.5729	6.5634	4.912	5.9537	4.6201	5.4295	5.8586	6.569	5.1569	7.4971	4.7792	10.2823	5.9154	6.3582
Sample61	11.8641	12.6582	12.3674	10.3182	9.2245	8.4015	7.9309	8.3869	5.0081	6.8653	5.1284	7.6729	5.0971	6.4245	5.5648	7.7174	6.0259	5.4703	7.2006	5.2801	9.7284	9.9703	9.2429	5.4096	5.0027	5.2537	4.4328	5.8329	7.3768	6.4287	5.3617	5.3794	5.1485	6.3512	5.4374	5.7817	5.6868	4.942	5.5723	5.7844	5.2219	5.4566	6.7058	5.1968	7.0897	4.8553	10.5152	5.5444	6.3251
Sample62	11.9895	12.6739	12.3795	10.1683	9.1895	8.2545	7.7379	8.3006	4.6837	6.4956	5.1289	7.4762	5.2945	6.2548	5.5168	7.593	5.8948	5.5237	7.1996	4.9026	9.9039	9.7635	9.2011	5.172	5.0862	5.2615	4.554	5.7566	7.2062	6.4982	5.2612	5.2863	5.4346	6.4818	5.0701	5.4607	5.7639	4.9592	5.3196	5.838	5.319	5.7027	6.7527	5.2708	7.5762	4.8883	10.3898	5.6617	6.4909
Sample63	11.813	12.6627	12.1366	10.6315	9.1358	8.8556	8.8546	9.3952	4.8807	8.7063	5.0653	8.608	5.0849	6.6859	6.0658	8.5623	6.7381	5.7281	6.3959	4.9359	10.084	10.526	9.22	5.0255	5.3631	5.7232	5.3849	5.4926	7.4768	6.3058	6.4627	6.3008	6.1055	6.016	5.0813	5.3281	5.6198	5.1209	5.843	5.6269	5.4494	5.978	6.1443	5.6784	8.4772	5.1237	11.3196	7.0889	7.9598
Sample64	11.8206	12.278	12.0535	9.8712	8.6176	7.6971	7.5608	9.1576	5.0348	6.1846	4.8974	9.1205	5.1253	7.4517	6.5523	9.0555	5.9166	5.3944	6.7326	5.0095	8.5757	9.6009	6.3581	4.8583	6.1634	5.8377	5.2943	5.5724	7.2494	6.8296	5.4609	5.1252	4.9438	6.6851	5.1729	5.5654	5.5612	5.2841	5.2962	4.605	5.1676	7.1727	6.2816	5.0744	7.2449	4.6448	10.1433	6.1249	5.6389
Sample65	11.4474	11.7519	11.3543	8.7596	9.5388	7.1402	6.9041	7.788	5.0354	7.6462	4.9312	9.5063	5.4401	7.3825	6.5448	9.539	6.1405	5.9736	7.1115	5.1196	10.0429	10.413	6.7379	5.2449	5.216	5.7146	5.1143	6.3903	8.9354	7.5133	5.4821	5.1696	5.1064	6.3624	5.0491	5.5656	5.4084	4.9365	6.1937	4.4911	5.1962	4.884	6.5574	5.093	6.4805	4.9756	9.0753	5.5319	7.0446
Sample66	11.686	12.2734	12.0504	9.5469	8.4895	7.6036	8.0565	9.1285	4.7594	7.1443	4.8032	9.3238	5.4954	7.3377	6.6473	9.1804	6.2229	5.4719	6.7253	5.1041	8.6676	9.2684	7.3254	5.1924	5.3125	5.7973	5.4827	5.8071	7.5371	7.5042	5.9044	5.1341	5.4539	6.2096	5.0147	5.4665	6.667	4.7705	5.565	4.7816	5.2362	6.8098	6.3713	5.337	6.9156	4.5495	9.6	6.9348	6.6579
Sample67	11.7879	12.6537	12.2945	10.9833	9.3525	8.759	8.5216	9.3994	4.7621	7.6146	4.938	8.3759	5.074	6.4167	6.0066	8.4019	6.2024	5.5351	6.5792	5.2592	9.7703	10.0197	9.1377	5.331	5.2313	5.4472	4.9769	5.6411	7.3515	6.3095	6.1625	6.0195	5.8783	6.1785	5.1347	5.649	5.6777	4.7623	5.6691	5.1496	5.3929	5.4726	6.2934	5.1657	7.7715	4.8856	11.2873	6.3076	8.1846
Sample68	7.9699	9.3879	8.687	7.6467	7.937	6.3123	6.7145	7.0898	4.8408	5.1653	5.0822	4.8879	5.0285	6.2149	5.5201	5.8349	5.8236	5.472	8.808	5.0825	5.8177	5.1707	5.4137	5.5651	5.455	5.2706	4.1658	6.9556	7.1905	7.8538	5.0829	5.1273	5.3893	7.4975	5.4597	6.2014	5.7549	5.0688	5.6813	4.613	5.6127	4.8561	8.1601	5.1039	6.4398	4.8093	5.9187	5.2035	5.2064
Sample69	11.9431	12.5474	12.2776	10.9109	9.5403	9.0596	8.5802	9.0304	4.8442	7.8022	4.9139	8.579	5.0232	6.5656	6.0827	8.4914	6.2888	5.6069	6.3196	5.0434	10.1019	10.4119	9.4444	5.2919	5.3388	5.5581	5.1041	5.7029	7.6642	6.1084	5.819	5.9879	5.9442	6.1871	5.2196	5.3826	5.4299	4.8833	5.8574	6.3806	5.4876	6.2341	6.0616	5.3156	8.0694	4.8386	11.2138	6.2426	7.2314
Sample70	11.9786	12.6537	12.3639	10.3864	9.549	9.0814	8.8777	9.4356	5.057	7.9722	5.0847	7.7852	4.8314	6.1918	5.901	7.6574	6.4026	5.6639	6.7268	5.1857	10.025	10.8613	9.6518	5.2231	5.4106	5.553	4.7936	5.6363	7.5197	6.3432	5.6756	5.7755	5.6636	6.2401	5.1781	5.6591	5.699	4.9636	5.5828	6.3702	5.4146	5.3072	6.3927	5.2325	8.0224	4.8691	11.3088	6.2109	7.3633
Sample71	11.9722	12.6195	12.3375	10.3675	9.5437	8.9383	8.1732	9.027	5.0355	6.8963	5.0384	7.9061	5.0083	6.3706	5.9881	7.7679	6.0412	5.3945	6.8694	5.0675	10.0444	9.8265	9.5979	5.3378	5.1515	5.3239	4.6125	5.9221	7.1664	6.3943	5.2654	5.4108	5.4181	6.4243	5.3189	5.5808	5.6449	4.7895	5.6092	5.3022	5.4447	5.6889	6.5225	5.3042	7.7348	4.8959	10.1574	5.7442	7.0135
[truncated: 280 more columns]

## Sheet: TeS1
ID	BM10050	BM11050	BM10436	BM10602	BM10438	BM10902	BM10830	BM10517	BM10660	BM10188	BM10537	BM10632	BM10630	BM10911	BM10067	BM10056	BM10787	BM10133	BM11059	BM10245	BM10390	BM10148	BM10862	BM10401	BM10400	BM10639	BM10159	BM10195	BM10506	BM10777	BM10166	BM10137	BM11040	BM10800	BM11126	BM10429	BM10868	BM10744	BM10829	BM10740	BM10097	BM10860	BM10398	BM10404	BM10576	BM10420	BM10606	BM10722	BM10105
Sample1	12.1012	12.2874	11.8611	10.2872	9.0904	9.8404	9.3789	9.8527	4.7059	7.7312	5.0102	8.8299	5.0414	7.7519	6.9343	8.8205	7.3052	6.1905	6.0682	5.0213	9.0802	9.865	8.3209	5.1372	5.3749	6.1833	5.9714	5.4774	7.3447	6.7019	6.0855	5.8439	5.826	5.9663	4.9509	5.2436	5.518	4.8198	5.5695	5.1076	5.5447	6.4234	5.9569	5.546	7.9683	4.5571	10.5181	7.7346	7.7825
Sample2	11.7325	12.3285	12.296	10.774	9.1936	9.7298	8.9739	9.6475	4.8957	7.3675	4.7036	8.9356	4.7992	6.7515	6.2745	8.8936	6.9524	5.4074	5.962	5.1253	9.7835	9.5897	7.899	5.3038	5.5984	5.7463	5.062	5.3492	6.6723	6.6012	6.4835	5.1443	5.3995	6.3516	4.9716	5.6244	6.0421	4.5864	5.4271	4.9401	5.3041	5.704	5.7891	5.2222	7.5063	5.292	9.9082	6.7043	7.601
Sample3	12.2871	12.1242	12.5962	10.8596	9.0887	10.4154	8.8872	9.9289	4.752	7.8012	5.2842	8.9375	4.7879	8.2375	6.986	8.9465	7.5514	6.2239	5.6087	5.0555	9.0629	9.4083	7.7545	5.1692	5.5803	5.994	5.8598	5.3267	7.558	6.8462	6.6663	5.3204	5.4109	5.7737	5.0696	5.2265	6.878	4.5654	5.8392	5.3216	5.5122	6.4025	5.5617	5.5812	8.1537	4.9153	10.2514	7.2611	8.16
Sample4	11.3526	12.4273	12.1506	10.6439	8.5807	9.2385	8.0316	9.0033	4.7336	6.733	5.0249	8.8806	4.99	8.6957	7.2298	8.9308	6.1175	5.9956	6.112	5.0196	8.8346	9.456	7.3094	5.1279	5.457	6.125	6.0375	5.6756	7.0114	6.9826	5.5147	4.9884	5.3115	5.9971	4.7666	5.3465	5.3281	4.9007	5.2423	5.858	5.4678	6.1048	5.9418	5.2943	6.5966	4.9992	9.1115	5.9991	6.1961
Sample5	12.0454	11.1987	11.8186	10.5425	9.3899	9.9922	8.7545	9.3327	4.8788	7.4507	5.1605	9.8548	5.1936	8.9915	7.977	9.8239	6.1219	6.2621	5.7803	5.1841	9.0375	9.206	7.6396	5.0054	5.6135	6.9621	6.8636	5.3788	8.0614	7.2845	5.9542	4.9083	5.0912	5.9718	4.9724	5.0998	5.8253	4.7079	5.4603	4.767	5.2993	7.8373	5.6781	5.1704	6.7363	4.6604	8.5072	7.4631	6.6811
Sample6	12.0176	11.8389	11.6684	10.9085	8.9309	9.917	9.1682	10.1337	4.7121	7.9639	5.3939	9.2103	5.2606	8.1873	7.5643	9.3091	6.8659	5.6755	5.664	4.9684	8.6874	9.1221	8.5633	5.3587	5.2144	6.8381	6.7015	5.2608	7.3547	7.3283	6.6442	5.1283	5.3127	5.7645	4.6801	5.2376	5.5543	4.1854	5.6531	4.9903	5.4462	6.7146	5.7158	5.6073	7.5953	4.8729	9.8279	7.2549	7.6887
Sample7	12.2166	12.4205	13.0535	11.4409	9.325	10.3823	8.9891	9.962	4.6777	8.2435	5.1802	8.7863	5.1023	7.0056	6.7025	8.8211	7.6325	6.3724	5.7892	5.0221	9.0815	9.5616	8.102	5.1488	5.8828	6.017	5.9362	5.2449	7.8314	6.812	6.4653	5.1514	5.3405	6.0172	5.1198	5.2971	6.268	4.5995	5.5046	4.8456	5.5419	6.078	5.7095	5.5421	8.355	4.8848	10.5844	7.4708	7.8927
Sample8	12.1225	11.4942	11.8767	10.835	9.2005	10.3782	9.3583	10.0445	4.6781	7.1332	5.0015	8.5525	5.2178	7.6367	6.769	8.4269	6.7587	5.837	5.8677	5.0844	8.9298	8.6719	8.825	5.216	5.1156	5.8658	5.8706	5.556	7.0191	6.4674	6.2442	5.0117	5.3773	5.9331	4.9694	5.4649	5.7309	4.3823	5.816	4.9665	5.4105	6.5853	5.795	5.3186	7.2153	5.0591	9.0659	6.885	8.0817
Sample9	12.145	11.8593	12.054	11.1276	9.5424	10.3852	9.3553	10.1019	4.7842	7.1436	5.3845	8.7526	5.722	7.5366	7.2849	8.8005	7.9875	6.3406	5.8604	5.075	8.9699	8.8349	7.5789	5.2387	5.1745	5.7874	5.609	5.3625	6.9047	6.6835	6.3071	4.9292	5.2395	5.9486	5.0757	5.3951	5.5624	4.6112	5.5639	5.0204	5.4806	6.019	5.8487	5.6801	6.8795	4.9018	9.1822	8.1547	8.5375
Sample10	11.9459	12.1711	12.3353	11.141	9.1584	10.587	9.1953	9.5178	4.7769	7.2081	5.0209	8.9446	5.1319	7.4403	6.5002	8.9332	6.2977	5.4497	6.211	5.1399	8.7425	9.1573	7.4552	5.4047	5.284	5.5778	4.7821	5.6148	6.9907	6.2207	6.002	4.9503	5.3353	6.0301	5.1001	5.3984	5.3446	4.765	5.6328	4.5322	5.4384	5.3233	6.086	5.2859	7.2383	4.9349	9.4814	7.2141	8.1612
Sample51	11.8995	13.3703	12.121	10.2352	8.8243	8.0922	7.868	9.1401	4.8731	7.7249	5.2855	9.2197	5.0418	7.4438	6.6055	9.1233	6.4572	5.4646	6.9829	4.9963	9.2005	10.2498	7.6304	5.2617	5.3896	5.8984	5.1837	5.7753	7.6926	6.4974	6.0116	5.1918	5.0791	6.2443	5.2975	5.5381	6.2168	4.9834	5.6033	4.848	5.5514	6.8548	6.4469	4.9746	7.5888	4.9725	11.302	6.2397	6.4759
Sample52	11.6677	12.6492	12.1871	10.2813	9.797	7.9798	7.8826	9.42	4.8999	7.3291	4.7737	9.1477	5.6162	7.6836	6.7342	9.2405	6.4372	5.4377	6.6932	4.9245	10.1389	9.9516	8.0662	5.1999	5.1315	5.9106	5.5026	5.6416	8.1712	6.7683	6.4281	5.0566	5.0612	6.0729	5.5354	5.0444	5.349	5.1647	5.9439	4.9108	5.4141	7.2047	6.0471	5.1183	7.2391	4.9173	10.7016	6.6244	7.5044
Sample57	11.9475	13.1758	12.2861	10.6769	9.3176	8.8229	8.2862	8.9375	4.994	7.6788	4.6181	8.4965	5.3839	6.6966	5.7678	8.4412	6.5875	5.4139	6.6992	4.8259	10.4423	9.9295	9.8462	5.2564	4.88	5.7995	4.7066	5.3868	7.8379	5.7729	5.4978	6.1182	5.4887	6.0366	5.387	5.76	5.4646	5.5003	5.7958	6.0551	5.6807	5.6858	6.3969	5.1667	8.0755	4.7914	11.1818	6.2754	7.3292
Sample58	11.757	12.5453	12.2748	10.0444	9.1682	7.7376	7.3033	8.3894	5.2149	5.8071	5.2575	7.7001	5.1517	6.8831	6.0784	7.7021	6.1711	5.8659	7.3197	5.0691	9.8005	9.7332	7.9162	5.4011	4.9565	5.4444	4.3685	5.7399	7.2041	6.3272	5.1693	5.1812	5.2583	6.5559	5.5267	6.4419	5.5316	5.2859	5.4658	5.0856	5.5332	5.1498	7.2888	4.8861	7.2557	4.8448	10.5742	5.3373	5.5271
[truncated: 280 more columns]

## Sheet: TeS2
ID	BM10050	BM11050	BM10436	BM10602	BM10438	BM10902	BM10830	BM10517	BM10660	BM10188	BM10537	BM10632	BM10630	BM10911	BM10067	BM10056	BM10787	BM10133	BM11059	BM10245	BM10390	BM10148	BM10862	BM10401	BM10400	BM10639	BM10159	BM10195	BM10506	BM10777	BM10166	BM10137	BM11040	BM10800	BM11126	BM10429	BM10868	BM10744	BM10829	BM10740	BM10097	BM10860	BM10398	BM10404	BM10576	BM10420	BM10606	BM10722	BM10105
Sample11	11.9492	11.5173	12.0384	10.751	9.4001	10.0439	8.9928	9.8367	4.5313	7.4885	5.0113	8.4507	5.4212	7.9612	7.0754	8.9909	6.7088	5.7427	6.0419	5.1491	9.1119	9.8394	7.8914	5.0905	6.4228	5.7614	5.4954	5.4146	7.0009	6.8168	5.8575	4.9021	5.2571	6.8075	4.7706	5.2672	5.7605	4.4692	5.4057	4.4716	5.3297	7.4758	5.8606	5.1436	7.8295	4.8671	10.41	6.5937	6.9423
Sample12	12.1375	12.1397	12.1021	10.8107	9.2149	10.5881	9.3153	10.0077	4.9648	6.8856	4.8616	8.5199	5.6492	7.2504	6.2217	8.7735	6.2695	5.7224	6.1175	4.8864	8.5564	8.8328	8.0834	5.3343	5.3077	5.6689	5.208	5.4172	6.7483	7.0482	5.8192	4.9421	5.338	5.9984	5.0653	5.5173	6.0198	4.7021	5.3567	4.7713	5.3191	5.84	5.8493	5.1657	6.9193	4.7764	9.5333	6.4801	7.4458
Sample13	12.216	12.421	12.1668	10.8402	9.4183	10.2894	9.2186	9.8411	4.7614	6.3264	4.7984	8.9171	5.1409	7.4664	7.0252	9.1067	6.2749	5.6275	6.2365	5.0056	8.3693	8.9774	7.0294	5.2989	5.7782	5.4678	5.047	5.4371	6.9109	6.9421	5.8726	4.8963	5.4056	6.2191	4.9289	5.2563	5.9433	4.7521	5.7254	4.3718	5.3799	6.591	5.8341	5.1522	6.6713	4.9105	8.5261	6.1137	6.4719
Sample14	11.9325	12.215	12.8521	11.144	8.9839	10.3776	8.7524	9.2319	4.7934	7.2045	5.0107	8.9754	5.226	7.4569	6.6292	8.943	6.4971	5.3468	6.2331	4.9747	8.6397	9.396	7.1552	5.4856	5.4192	5.3977	4.8775	5.4207	7.2999	6.2069	6.0096	4.8724	5.1062	6.0418	4.9834	5.4983	6.0049	4.9679	5.7321	4.5701	5.4628	6.4579	6.0764	4.9731	7.4561	4.6858	10.5091	6.064	6.2845
Sample15	11.983	12.6694	12.1671	10.09	9.1923	8.1648	7.6475	9.2238	5.143	6.6463	4.7563	8.4184	5.3473	6.4269	5.8993	8.5147	6.7041	5.4838	6.7877	4.7663	9.7163	9.8448	6.7533	5.4249	5.19	5.2869	4.6483	5.6826	7.4455	6.2559	5.5252	5.1139	5.3449	6.2303	5.2033	5.4822	5.7735	4.791	5.6207	4.2032	5.3943	5.6673	6.5591	4.8675	8.3491	5.0596	11.276	5.7869	6.7407
Sample16	11.9909	12.554	12.0202	10.3887	9.0222	8.0337	7.5338	9.1845	4.6996	6.6114	5.0314	9.2231	5.6378	8.1026	7.3583	9.1661	5.8001	5.4332	6.9155	4.9372	9.5838	8.9311	7.4187	5.2569	5.0594	5.8878	5.4761	5.5904	7.8949	6.5037	5.6653	5.0974	5.2862	6.0813	5.086	5.3865	6.491	4.7726	5.2651	4.7084	5.5291	7.3615	6.4848	4.9542	7.2018	4.8909	9.9574	5.7711	6.2138
Sample17	11.7484	12.1665	11.7449	10.144	9.3946	8.0349	7.7364	9.2288	4.8838	6.5655	4.5332	9.4917	5.2605	7.5535	6.9578	9.453	6.2345	5.8068	6.2629	4.933	9.6464	9.0119	7.3866	5.0234	5.0341	5.7592	5.3895	5.404	7.9276	7.2737	6.0902	4.8883	5.2359	5.864	4.9286	5.2844	5.6315	5.1626	5.4939	4.6702	5.3222	6.827	5.9708	5.0903	6.6969	5.0542	10.0861	5.9644	7.0172
Sample18	11.9044	12.5393	12.1725	10.4851	9.2606	8.8606	8.7425	9.7532	4.3201	8.0858	4.7755	8.7168	4.9174	6.8777	6.4649	8.6079	6.6448	6.0601	6.1396	4.8789	9.7067	10.5212	8.6427	5.1999	5.6209	5.8611	5.6549	5.4589	7.5276	6.2992	6.2472	5.4927	5.3521	5.9042	5.0763	5.1287	5.336	4.9196	5.6946	5.691	5.3673	5.7371	5.9464	5.395	7.6792	4.608	10.871	7.385	7.7036
Sample19	11.826	12.3502	12.4185	10.6646	9.0378	9.7466	8.844	9.7027	4.8875	7.7581	4.9921	8.6228	5.1845	6.8578	6.6424	8.7428	6.5935	5.7179	7.0927	4.7236	8.9439	10.0064	7.9898	5.1228	5.0938	5.603	5.385	5.9504	7.0151	6.9106	5.6938	4.9986	5.2822	6.0042	4.6756	5.0335	4.9062	4.6392	5.8764	5.1792	5.3266	6.6313	6.2053	5.3901	7.8192	4.8274	10.5883	6.9966	6.6845
Sample20	11.7272	12.5174	11.9257	9.967	8.6492	9.7328	8.8317	9.2016	4.5953	6.4919	4.9564	8.1031	5.2134	6.0523	5.9589	8.0944	5.5371	5.395	7.749	4.9595	8.1028	8.5854	6.7592	5.1912	5.2796	5.1555	4.564	6.7162	6.9087	7.193	5.3842	4.79	5.1699	6.1938	4.7255	5.3246	5.3163	4.9296	5.6946	4.6711	5.2758	5.5644	6.8923	5.3227	6.6708	4.9629	9.623	5.2531	5.5842
Sample53	11.82	12.5443	12.0353	10.4103	8.8517	7.7886	8.039	9.4829	4.7919	6.1348	4.994	9.5597	5.0669	8.155	6.8219	9.5089	6.1655	5.342	7.1097	5.0943	9.2077	9.3385	6.8773	5.1345	5.3931	6.0768	5.6294	5.8562	7.2788	7.1251	5.5524	5.1536	5.036	6.2213	5.3919	5.6225	5.5023	5.0915	5.4338	4.5582	5.7494	6.897	6.4229	5.0465	7.2163	5.0339	10.5194	6.8166	6.7506
Sample54	11.5026	12.1994	11.825	10.6257	8.7198	7.643	7.8659	9.0725	4.6948	6.9103	5.0238	9.12	5.3393	7.9985	7.0994	9.0042	6.1408	5.6027	6.378	4.9057	8.8427	9.1388	8.1708	4.9442	5.2977	6.0552	5.613	5.2983	7.0968	6.6898	6.1734	5.4466	5.4984	6.0344	5.2368	5.8154	5.3594	5.0588	5.9126	5.1357	5.4128	6.8022	6.1023	4.941	7.376	4.7489	10.3492	6.4782	7.6418
Sample61	11.8641	12.6582	12.3674	10.3182	9.2245	8.4015	7.9309	8.3869	5.0081	6.8653	5.1284	7.6729	5.0971	6.4245	5.5648	7.7174	6.0259	5.4703	7.2006	5.2801	9.7284	9.9703	9.2429	5.4096	5.0027	5.2537	4.4328	5.8329	7.3768	6.4287	5.3617	5.3794	5.1485	6.3512	5.4374	5.7817	5.6868	4.942	5.5723	5.7844	5.2219	5.4566	6.7058	5.1968	7.0897	4.8553	10.5152	5.5444	6.3251
Sample62	11.9895	12.6739	12.3795	10.1683	9.1895	8.2545	7.7379	8.3006	4.6837	6.4956	5.1289	7.4762	5.2945	6.2548	5.5168	7.593	5.8948	5.5237	7.1996	4.9026	9.9039	9.7635	9.2011	5.172	5.0862	5.2615	4.554	5.7566	7.2062	6.4982	5.2612	5.2863	5.4346	6.4818	5.0701	5.4607	5.7639	4.9592	5.3196	5.838	5.319	5.7027	6.7527	5.2708	7.5762	4.8883	10.3898	5.6617	6.4909
[truncated: 280 more columns]

## Sheet: TeS3
ID	BM10050	BM11050	BM10436	BM10602	BM10438	BM10902	BM10830	BM10517	BM10660	BM10188	BM10537	BM10632	BM10630	BM10911	BM10067	BM10056	BM10787	BM10133	BM11059	BM10245	BM10390	BM10148	BM10862	BM10401	BM10400	BM10639	BM10159	BM10195	BM10506	BM10777	BM10166	BM10137	BM11040	BM10800	BM11126	BM10429	BM10868	BM10744	BM10829	BM10740	BM10097	BM10860	BM10398	BM10404	BM10576	BM10420	BM10606	BM10722	BM10105
Sample21	10.8667	10.3392	11.0915	9.524	8.7444	8.1036	7.7311	9.407	4.489	6.3538	4.559	7.7555	5.3871	6.2541	6.3813	7.6748	5.759	5.5585	7.6025	5.1739	7.4975	8.1495	6.1622	4.9463	5.4569	5.6299	5.0613	6.2501	7.1341	7.8247	5.5223	4.9008	5.1177	6.3874	4.9265	5.2164	5.6537	4.2386	5.6232	4.6959	5.424	5.1468	6.8641	5.381	6.6487	4.8979	8.996	5.5841	6.4847
Sample22	11.9369	11.8655	12.0544	10.7296	8.5357	9.7243	8.994	9.6767	4.7082	6.8466	5.153	9.2212	5.5539	8.3348	7.5055	9.1542	6.2824	5.6265	6.8237	5.1968	7.9347	7.9343	8.6229	5.2301	5.2942	6.919	6.9528	5.7864	7.717	7.9997	5.6316	4.7814	5.0893	5.9158	4.7164	5.1142	5.008	4.2999	6.2929	4.7089	5.1425	7.5852	6.2095	5.616	6.6514	4.7064	8.6149	6.7036	7.4062
Sample23	12.2128	12.2399	13.0856	10.8393	8.959	9.5416	8.9296	9.4256	4.5003	7.7938	4.8745	9.2235	5.4012	7.4869	7.2325	9.1851	6.2624	5.6197	6.5985	4.8692	8.3078	9.2312	8.0415	4.9375	6.1905	5.9698	5.8044	5.6638	8.0162	7.7938	5.6804	5.0298	5.1455	6.4999	4.4574	5.1745	4.9746	4.3821	5.5073	4.9775	5.1669	7.6941	6.1578	5.3522	7.0846	4.9156	9.7587	6.3433	6.803
Sample24	12.1048	12.6602	12.9416	11.0707	9.2876	9.6786	8.6465	10.0193	4.6972	7.1521	4.8067	8.865	5.2727	6.6832	6.3226	8.9852	6.58	5.5306	7.0478	5.4119	9.1189	9.2399	7.4274	4.7965	5.5464	6.1355	5.383	5.6519	7.4678	7.1132	5.7455	4.8942	4.9769	6.3169	4.94	5.2583	5.2964	4.4142	5.5745	4.8255	5.3501	6.7282	6.3524	5.3985	7.465	4.9382	10.5452	6.0306	7.0601
Sample25	11.9383	11.656	12.1224	10.1278	8.1516	9.1082	8.722	9.2522	4.9819	5.9614	5.2954	8.6059	5.1465	6.7677	6.3844	8.5205	5.5788	5.593	7.5914	4.8096	6.8939	8.0733	6.8124	4.9797	5.202	5.5362	4.524	5.9428	7.0517	6.9285	5.5083	5.0925	4.9333	6.0952	5.1315	5.0328	5.0799	4.8792	5.5175	4.9414	5.3901	6.9388	6.6899	5.395	6.4506	4.8396	9.5866	7.3524	6.0236
Sample26	12.0514	12.1211	11.862	10.0158	8.2285	8.9843	8.2098	9.5361	4.7297	5.2007	4.4219	8.3101	5.2882	7.3108	5.8648	8.2494	5.4887	5.5685	7.6357	5.1252	7.669	7.7467	6.6634	5.2675	5.1235	5.2543	4.2487	5.7146	7.9068	7.081	5.6382	5.2065	5.1604	6.4448	5.0074	5.4208	5.5597	4.6256	5.5855	4.6118	5.4923	6.0015	6.857	5.3947	6.8378	4.9496	9.8506	6.4184	6.283
Sample27	11.9627	11.9148	11.5303	9.8797	8.3797	8.789	8.5053	9.6021	4.7541	6.9604	5.0116	9.317	5.1526	7.5896	6.6624	9.2741	6.2395	5.3363	6.9888	5.2539	8.2712	8.9939	7.4887	5.0497	5.5666	5.8754	5.5976	5.738	7.7578	7.2699	6.0854	4.7599	5.2358	6.0721	4.7379	5.2121	5.5862	4.3864	5.4814	4.9918	5.2304	7.2123	6.4158	5.5967	7.7052	4.6977	11.0859	6.7595	7.1763
Sample28	12.2074	12.646	12.7124	10.9848	9.043	10.1157	8.9187	9.3792	4.8123	7.2103	5.2232	8.5229	4.8047	6.9025	6.3383	8.4268	6.3147	5.4658	6.7505	5.2084	8.5636	8.9852	8.594	5.0861	5.3307	5.8424	5.6006	5.7862	6.9577	6.9293	5.9124	5.1546	5.231	6.0944	4.8925	5.0936	5.5221	4.3659	5.5767	4.752	5.1892	6.5328	6.2809	5.5301	7.0728	4.8906	9.8024	6.8299	7.3461
Sample29	12.341	11.6363	12.3282	10.9184	9.0967	9.7207	8.7339	9.4339	4.6602	6.4717	4.619	8.3072	5.1485	6.8063	6.2739	8.2518	5.9424	5.6355	7.0525	4.8439	8.7716	9.323	7.5079	5.0512	5.1205	5.9078	5.4016	5.9014	6.9316	6.8103	5.3694	5.0943	4.9259	6.2852	5.1729	4.9895	5.4208	4.9023	5.4612	5.0651	5.3119	6.5738	6.3317	5.2319	7.3547	4.8888	10.1495	6.3351	6.6404
Sample30	12.1089	11.4358	11.3824	10.5461	8.1627	9.2189	8.6135	8.7884	4.6806	6.5933	5.3951	9.311	5.0532	8.1606	7.2644	9.1856	6.5237	5.5271	6.7894	4.9279	7.8816	8.1728	8.255	5.2052	5.3275	7.0147	6.6348	5.4962	6.9739	6.8306	5.5741	5.4242	5.1939	6.0331	5.1686	5.4166	5.2884	4.968	5.6981	4.8479	5.1857	7.6675	6.3406	5.2109	6.8425	4.7428	9.1128	6.4875	6.8972
Sample55	11.8745	12.2179	11.9283	10.7926	7.9934	7.7262	8.172	9.0881	4.9368	5.4848	5.0271	9.4095	5.7761	7.7629	6.8903	9.3755	6.0091	5.7842	6.7831	4.8309	8.0211	8.8976	7.8264	5.3091	4.7829	6.574	5.761	5.4318	6.5136	6.5725	5.7754	4.9828	5.1899	6.1341	5.3793	5.7494	5.548	5.088	5.3884	4.7809	5.4065	6.3987	6.6232	4.9601	6.4881	4.9636	9.2091	7.0345	6.7942
Sample56	11.9314	12.5549	11.4599	9.7627	8.8183	7.8179	7.6872	9.0297	4.9796	7.3263	5.1128	9.2665	5.2462	9.3645	6.8734	9.1518	7.0621	5.6669	6.2774	4.9405	9.5302	9.2612	7.8552	5.2005	5.1309	6.5052	6.2772	5.4483	8.1714	7.0761	6.043	5.1334	5.2172	5.9923	5.3781	5.5956	5.7406	5.1609	6.3221	5.4548	5.3915	7.9728	6.1955	5.2548	6.9732	4.8978	10.2552	6.8582	7.6578
Sample63	11.813	12.6627	12.1366	10.6315	9.1358	8.8556	8.8546	9.3952	4.8807	8.7063	5.0653	8.608	5.0849	6.6859	6.0658	8.5623	6.7381	5.7281	6.3959	4.9359	10.084	10.526	9.22	5.0255	5.3631	5.7232	5.3849	5.4926	7.4768	6.3058	6.4627	6.3008	6.1055	6.016	5.0813	5.3281	5.6198	5.1209	5.843	5.6269	5.4494	5.978	6.1443	5.6784	8.4772	5.1237	11.3196	7.0889	7.9598
Sample67	11.7879	12.6537	12.2945	10.9833	9.3525	8.759	8.5216	9.3994	4.7621	7.6146	4.938	8.3759	5.074	6.4167	6.0066	8.4019	6.2024	5.5351	6.5792	5.2592	9.7703	10.0197	9.1377	5.331	5.2313	5.4472	4.9769	5.6411	7.3515	6.3095	6.1625	6.0195	5.8783	6.1785	5.1347	5.649	5.6777	4.7623	5.6691	5.1496	5.3929	5.4726	6.2934	5.1657	7.7715	4.8856	11.2873	6.3076	8.1846
[truncated: 280 more columns]

## Sheet: TeS4
ID	BM10050	BM11050	BM10436	BM10602	BM10438	BM10902	BM10830	BM10517	BM10660	BM10188	BM10537	BM10632	BM10630	BM10911	BM10067	BM10056	BM10787	BM10133	BM11059	BM10245	BM10390	BM10148	BM10862	BM10401	BM10400	BM10639	BM10159	BM10195	BM10506	BM10777	BM10166	BM10137	BM11040	BM10800	BM11126	BM10429	BM10868	BM10744	BM10829	BM10740	BM10097	BM10860	BM10398	BM10404	BM10576	BM10420	BM10606	BM10722	BM10105
Sample31	12.2113	12.5923	12.0879	10.3485	8.4533	9.0926	8.4255	9.7088	4.6726	6.3131	4.8821	8.8677	4.9852	6.9431	6.4204	8.8322	6.3321	5.4032	7.24	4.9246	7.9931	8.6147	6.6845	4.9362	5.3548	5.6325	4.9196	5.7457	7.5284	6.6537	5.5503	5.4635	5.3536	6.3581	5.0531	5.3152	5.1784	4.9472	5.5206	5.1293	5.2007	5.6273	6.5905	5.4227	7.1187	4.5187	10.1325	6.6367	6.3702
Sample32	12.2859	11.414	11.6703	10.0876	8.1809	8.7347	8.4038	9.4611	5.032	9.4131	5.2062	8.1813	4.7455	6.488	5.8484	7.8999	6.625	5.2476	7.4751	4.8734	8.0496	10.1448	7.1044	5.0869	5.4195	5.3399	4.6384	5.8356	7.2894	6.8353	6.03	5.3052	5.0083	6.5541	5.4093	5.3315	5.6048	5.0014	5.6441	5.2189	5.2356	5.3059	6.8476	5.1515	6.3632	5.2736	9.2969	6.4673	6.939
Sample33	12.0159	12.6605	12.1979	11.3169	9.1763	10.0136	9.3795	9.9722	4.9943	7.9182	4.9086	8.6044	5.3414	6.9747	6.1428	8.5002	6.5311	5.6664	6.7881	4.7358	9.2784	9.6763	8.6765	5.0774	5.0755	5.9268	5.2242	5.5667	6.9743	6.15	5.7899	5.4292	5.2272	6.201	5.541	5.2089	5.4138	5.0071	5.6475	5.4576	5.5202	6.7621	6.1158	5.5058	7.7932	4.9148	10.6394	7.4736	7.6166
Sample34	11.7874	12.2564	12.2481	10.9618	9.0071	9.6101	8.5435	9.7843	4.7984	6.0157	4.8937	9.1491	4.9345	7.6861	6.4381	9.0768	5.9126	5.3641	6.8964	5.2494	8.1409	8.9238	6.7696	4.9664	5.2129	6.0597	5.4533	5.8503	7.1395	6.999	5.6136	5.0648	5.1351	6.3862	4.8658	5.3119	5.1905	4.7385	5.6263	5.0018	5.2878	6.8698	6.3931	5.0595	6.7957	4.7727	9.9747	6.2105	6.3385
Sample35	11.6427	12.2336	11.975	10.7125	8.5094	9.0554	8.7411	9.4972	4.7098	7.1952	5.1207	9.396	5.1697	8.1007	7.0624	9.3756	6.5178	5.5738	6.1814	4.8972	8.8656	9.3271	8.4012	4.9461	5.2275	6.8157	6.6039	5.544	7.9257	7.5288	5.7473	5.2964	5.1693	5.9034	4.86	5.4128	5.3633	4.7694	5.8852	5.0468	5.1067	7.949	6.0267	5.1738	7.4321	4.7293	9.9184	6.47	6.9482
Sample36	12.3909	12.1541	13.119	10.5657	8.5637	9.9533	9.2644	10.7537	4.3663	7.8295	5.1646	8.993	5.1827	7.9123	7.0612	8.8251	7.5872	5.4378	6.5348	5.0211	8.3153	8.9383	7.8424	5.0242	5.3562	6.7421	6.5239	5.4498	6.9975	7.2192	6.7766	5.2833	5.2338	6.1242	4.9424	5.2701	5.4202	5.2392	6.605	5.131	5.3982	7.5917	6.0921	5.2958	6.9886	4.6358	10.1545	7.5283	7.9423
Sample37	12.3435	11.9971	12.0942	10.777	8.5565	9.9662	9.2579	9.9505	4.8867	6.9996	5.3236	8.9738	5.1575	7.8759	7.0925	8.8022	6.6119	5.7153	6.4985	4.9488	8.0242	8.6635	7.4416	4.9643	5.1155	6.31	5.7969	5.4964	7.0078	6.7656	5.915	5.3233	5.2405	6.272	5.1326	5.5004	5.4593	5.1042	5.5807	4.9165	5.2038	6.8514	6.2994	5.2801	7.3842	4.8689	10.3884	6.5618	7.1606
Sample38	11.7606	11.8348	11.8471	10.6993	8.6223	9.8123	9.2107	10.0161	4.8439	7.341	5.2327	9.0071	5.0472	8.3686	6.8462	8.8713	7.2929	6.3869	6.2979	4.9301	8.0703	9.5895	7.6386	5.0243	5.3845	6.0769	5.8287	5.4223	7.7588	6.6266	5.9215	5.2667	5.2946	5.9958	4.8594	5.475	5.3955	5.2303	5.6374	4.9543	5.0894	8.9018	5.911	5.4553	6.9889	4.7107	9.8359	7.1938	7.2078
Sample39	12.0617	12.1677	12.5343	11.5989	9.0894	9.5981	8.9376	9.4216	4.5611	6.7619	4.8971	8.95	5.0842	7.0185	6.1447	8.9456	6.4457	5.9229	7.1819	4.7549	8.512	9.1391	6.963	5.6943	5.263	5.8007	4.8507	5.683	7.2552	6.6951	5.5632	5.6032	5.1866	6.2028	4.8966	5.7557	5.3251	5.0233	5.6672	5.0563	5.4118	6.9674	6.6245	5.4082	6.7875	4.4838	9.9447	7.0058	6.9947
Sample40	12.2377	13.0326	12.99	11.3674	9.1325	10.1918	8.5839	9.3091	4.8013	6.8277	5.0915	8.3852	5.0431	7.1641	6.432	8.2905	6.6079	5.782	7.0485	5.0801	8.8147	9.7618	7.0941	4.9711	5.577	5.8029	5.5483	5.5673	7.1237	6.7856	5.7438	5.3403	5.1776	6.2662	4.9268	5.474	5.4335	4.7695	5.7366	5.1121	5.357	6.5993	6.4846	4.9852	6.666	4.4933	9.6695	5.6629	5.5931
Sample59	12.0021	12.0303	11.4328	9.3567	8.4956	7.85	7.6136	8.4987	5.1023	7.5075	5.114	9.1562	5.045	8.4489	6.9749	9.1074	6.6255	5.7468	6.2885	4.9969	9.0784	9.2594	8.139	5.0337	5.1747	6.3667	5.858	5.4308	7.4382	6.8477	6.0437	5.0709	5.2233	6.2049	5.3207	5.7874	6.5263	5.1647	6.2978	5.0399	5.4617	7.4204	6.3247	5.0226	7.5839	4.7409	10.3908	6.2125	7.5668
Sample60	11.8128	12.507	12.0566	9.9236	8.6759	8.2492	7.5869	9.1548	4.866	6.2887	5.1572	8.7719	4.9499	7.0961	6.4521	8.7822	6.2271	5.6169	6.8931	5.0393	8.8192	9.5774	6.2613	5.0474	5.7491	5.5449	4.7693	5.6864	7.4356	6.7534	5.4801	5.1785	5.1825	6.5565	5.1492	5.5729	6.5634	4.912	5.9537	4.6201	5.4295	5.8586	6.569	5.1569	7.4971	4.7792	10.2823	5.9154	6.3582
Sample68	7.9699	9.3879	8.687	7.6467	7.937	6.3123	6.7145	7.0898	4.8408	5.1653	5.0822	4.8879	5.0285	6.2149	5.5201	5.8349	5.8236	5.472	8.808	5.0825	5.8177	5.1707	5.4137	5.5651	5.455	5.2706	4.1658	6.9556	7.1905	7.8538	5.0829	5.1273	5.3893	7.4975	5.4597	6.2014	5.7549	5.0688	5.6813	4.613	5.6127	4.8561	8.1601	5.1039	6.4398	4.8093	5.9187	5.2035	5.2064
Sample69	11.9431	12.5474	12.2776	10.9109	9.5403	9.0596	8.5802	9.0304	4.8442	7.8022	4.9139	8.579	5.0232	6.5656	6.0827	8.4914	6.2888	5.6069	6.3196	5.0434	10.1019	10.4119	9.4444	5.2919	5.3388	5.5581	5.1041	5.7029	7.6642	6.1084	5.819	5.9879	5.9442	6.1871	5.2196	5.3826	5.4299	4.8833	5.8574	6.3806	5.4876	6.2341	6.0616	5.3156	8.0694	4.8386	11.2138	6.2426	7.2314
[truncated: 280 more columns]

## Sheet: TeS5
ID	BM10050	BM11050	BM10436	BM10602	BM10438	BM10902	BM10830	BM10517	BM10660	BM10188	BM10537	BM10632	BM10630	BM10911	BM10067	BM10056	BM10787	BM10133	BM11059	BM10245	BM10390	BM10148	BM10862	BM10401	BM10400	BM10639	BM10159	BM10195	BM10506	BM10777	BM10166	BM10137	BM11040	BM10800	BM11126	BM10429	BM10868	BM10744	BM10829	BM10740	BM10097	BM10860	BM10398	BM10404	BM10576	BM10420	BM10606	BM10722	BM10105
Sample41	12.0226	12.2127	12.5393	11.3725	9.1895	9.374	8.8382	9.7554	4.798	6.7884	5.2423	8.7662	5.0843	7.6317	6.947	8.5798	5.8816	5.4217	6.9342	5.2427	9.3409	9.6332	7.0488	5.0832	5.1638	6.1297	5.3066	5.5753	6.8074	6.5386	5.7544	5.2056	5.1384	6.3045	5.0892	5.9149	5.6115	4.9204	5.3007	5.2184	5.2321	6.2156	6.5745	5.2928	6.0821	5.0596	8.7659	7.5029	7.3053
Sample42	12.3928	11.8484	12.2411	11.2682	9.3106	8.2871	8.0397	10.5658	5.0868	7.2209	4.7553	9.7157	5.2693	8.0015	7.4675	9.679	6.2381	6.662	6.6609	4.8222	9.1314	10.8053	6.8508	5.1905	6.7771	6.2275	5.8205	5.4749	8.1639	8.2063	5.2373	5.2701	5.1988	7.4535	5.3603	5.1932	5.2953	5.0787	6.9296	4.9116	5.5072	5.3413	6.0423	5.0717	6.2066	4.8202	9.1934	5.6521	6.8004
Sample43	12.1752	12.3145	12.2167	11.3445	8.8524	8.9646	8.3095	9.078	5.0197	6.0174	4.7303	9.4426	5.6715	7.9582	6.2386	9.4903	6.6354	5.9071	7.1655	5.1079	8.6415	8.5271	7.2506	5.0964	4.8779	5.6461	4.9654	5.4603	7.3789	6.506	5.4051	5.2237	5.0617	6.1845	5.4739	5.3872	5.3826	5.065	5.7596	4.8003	5.4517	6.9075	6.3551	5.1829	7.6316	4.9302	11.0952	6.8662	6.5538
Sample44	11.3036	12.0978	12.0017	9.6158	8.7099	7.2809	7.2133	8.8294	5.274	5.6368	5.1964	8.4752	5.1102	6.9893	6.5325	8.5658	5.8826	5.4317	7.7838	5.0516	8.5411	10.1691	6.1454	5.1321	5.0477	5.5345	5.194	5.8757	6.9564	6.9828	5.0818	4.9973	5.0755	6.7024	5.6281	5.9211	5.6461	5.0297	5.523	4.6557	5.5254	6.6458	7.1292	5.0261	5.8775	4.8647	8.5552	7.6577	6.3424
Sample45	11.82	12.0804	12.1111	10.6723	8.935	8.0156	7.9178	9.7727	4.9451	7.5242	4.8896	9.5973	4.8951	8.3454	7.2938	9.6134	6.1436	5.3849	6.5583	4.8193	9.2057	10.1103	7.9697	5.254	5.1332	5.9151	5.7035	5.8105	7.0482	6.5501	6.1986	5.0731	5.0417	6.021	5.3472	5.4212	5.5823	5.0685	5.2635	5.3969	5.2921	6.9201	6.153	5.3222	6.7066	4.3817	9.761	6.8919	7.4463
Sample46	11.657	12.6515	12.0245	10.9449	9.4243	8.4671	8.5849	9.5708	4.8824	7.2107	4.6083	9.3583	5.6449	8.1836	7.7152	9.3519	6.6131	5.9004	6.4361	4.8744	9.8076	9.5301	7.9852	5.2049	4.9422	6.1429	6.0709	5.4541	8.8016	7.1741	6.5157	5.2145	4.8949	5.8777	5.44	5.2927	5.5508	4.9411	5.531	5.3134	5.4566	7.5297	5.8319	5.1234	7.0811	4.8554	9.8928	6.339	7.3731
Sample47	11.6151	12.2567	11.8488	10.3581	7.9463	8.2385	8.4442	9.3827	4.8458	6.5446	4.5887	9.341	5.7237	8.2913	7.3608	9.2062	6.1582	5.5647	6.7524	4.6321	7.5131	8.0909	7.5395	5.0497	5.1167	6.0296	5.6193	5.6927	6.8256	6.8997	5.6434	4.9703	4.9666	6.1012	5.2152	5.0393	5.3856	5.1763	5.3417	5.0063	5.5732	7.8079	6.1114	5.0175	6.7729	4.7639	9.8456	6.4756	6.9862
Sample48	10.9161	11.108	10.4095	10.1575	7.9896	7.3119	7.7702	8.5965	5.1224	6.7557	5.1791	9.8793	5.2282	9.2518	7.2665	9.7405	5.9545	5.4589	7.086	4.8475	8.1851	8.6754	8.1015	5.2267	4.8981	6.4389	6.1042	5.4948	8.3093	7.8482	5.6633	5.3022	5.0145	6.1935	5.234	5.5406	5.4965	4.5944	5.3502	4.9455	5.3859	7.9884	6.4572	5.0178	6.9471	4.8051	9.3174	6.5631	7.0332
Sample49	11.8573	12.2722	12.0288	10.8323	8.4139	7.9626	7.6265	9.1842	4.7835	6.5978	5.2334	9.4843	5.6536	8.6735	7.4934	9.3748	7.0737	6.5688	6.6375	5.0919	8.9482	9.5326	7.5922	5.1252	5.3193	6.7815	6.6573	5.3384	8.018	7.5938	5.8149	5.4166	5.287	6.105	5.1365	5.4832	5.6438	4.8424	5.207	4.474	5.5994	7.4939	6.0671	4.6686	7.3053	5.0147	10.3709	5.9475	6.0094
Sample50	11.969	12.8035	12.2877	9.579	8.6198	7.7531	7.7399	9.0418	4.9284	8.8461	5.0914	9.3657	4.8727	7.3531	7.0389	9.2734	6.5986	5.6841	6.7565	5.0782	9.1761	10.2933	7.5225	5.0581	5.7164	5.6739	5.1754	5.5516	7.9935	6.6914	5.8948	5.3643	5.2375	6.144	5.194	5.636	6.1359	4.8622	8.1544	4.761	5.4566	7.5389	6.5321	5.1341	7.8312	4.9411	10.2912	7.215	8.0964
Sample64	11.8206	12.278	12.0535	9.8712	8.6176	7.6971	7.5608	9.1576	5.0348	6.1846	4.8974	9.1205	5.1253	7.4517	6.5523	9.0555	5.9166	5.3944	6.7326	5.0095	8.5757	9.6009	6.3581	4.8583	6.1634	5.8377	5.2943	5.5724	7.2494	6.8296	5.4609	5.1252	4.9438	6.6851	5.1729	5.5654	5.5612	5.2841	5.2962	4.605	5.1676	7.1727	6.2816	5.0744	7.2449	4.6448	10.1433	6.1249	5.6389
Sample65	11.4474	11.7519	11.3543	8.7596	9.5388	7.1402	6.9041	7.788	5.0354	7.6462	4.9312	9.5063	5.4401	7.3825	6.5448	9.539	6.1405	5.9736	7.1115	5.1196	10.0429	10.413	6.7379	5.2449	5.216	5.7146	5.1143	6.3903	8.9354	7.5133	5.4821	5.1696	5.1064	6.3624	5.0491	5.5656	5.4084	4.9365	6.1937	4.4911	5.1962	4.884	6.5574	5.093	6.4805	4.9756	9.0753	5.5319	7.0446
Sample66	11.686	12.2734	12.0504	9.5469	8.4895	7.6036	8.0565	9.1285	4.7594	7.1443	4.8032	9.3238	5.4954	7.3377	6.6473	9.1804	6.2229	5.4719	6.7253	5.1041	8.6676	9.2684	7.3254	5.1924	5.3125	5.7973	5.4827	5.8071	7.5371	7.5042	5.9044	5.1341	5.4539	6.2096	5.0147	5.4665	6.667	4.7705	5.565	4.7816	5.2362	6.8098	6.3713	5.337	6.9156	4.5495	9.6	6.9348	6.6579
Sample70	11.9786	12.6537	12.3639	10.3864	9.549	9.0814	8.8777	9.4356	5.057	7.9722	5.0847	7.7852	4.8314	6.1918	5.901	7.6574	6.4026	5.6639	6.7268	5.1857	10.025	10.8613	9.6518	5.2231	5.4106	5.553	4.7936	5.6363	7.5197	6.3432	5.6756	5.7755	5.6636	6.2401	5.1781	5.6591	5.699	4.9636	5.5828	6.3702	5.4146	5.3072	6.3927	5.2325	8.0224	4.8691	11.3088	6.2109	7.3633
Sample71	11.9722	12.6195	12.3375	10.3675	9.5437	8.9383	8.1732	9.027	5.0355	6.8963	5.0384	7.9061	5.0083	6.3706	5.9881	7.7679	6.0412	5.3945	6.8694	5.0675	10.0444	9.8265	9.5979	5.3378	5.1515	5.3239	4.6125	5.9221	7.1664	6.3943	5.2654	5.4108	5.4181	6.4243	5.3189	5.5808	5.6449	4.7895	5.6092	5.3022	5.4447	5.6889	6.5225	5.3042	7.7348	4.8959	10.1574	5.7442	7.0135
[truncated: 280 more columns]

## Sheet: TrS1
Training data set 1: 57 samples
BM10050	BM11050	BM10436	BM10602	BM10438	BM10902	BM10830	BM10517	BM10660	BM10188	BM10537	BM10632	BM10630	BM10911	BM10067	BM10056	BM10787	BM10133	BM11059	BM10245	BM10390	BM10148	BM10862	BM10401	BM10400	BM10639	BM10159	BM10195	BM10506	BM10777	BM10166	BM10137	BM11040	BM10800	BM11126	BM10429	BM10868	BM10744	BM10829	BM10740	BM10097	BM10860	BM10398	BM10404	BM10576	BM10420	BM10606	BM10722	BM10105	BM10220
11.9492	11.5173	12.0384	10.751	9.4001	10.0439	8.9928	9.8367	4.5313	7.4885	5.0113	8.4507	5.4212	7.9612	7.0754	8.9909	6.7088	5.7427	6.0419	5.1491	9.1119	9.8394	7.8914	5.0905	6.4228	5.7614	5.4954	5.4146	7.0009	6.8168	5.8575	4.9021	5.2571	6.8075	4.7706	5.2672	5.7605	4.4692	5.4057	4.4716	5.3297	7.4758	5.8606	5.1436	7.8295	4.8671	10.41	6.5937	6.9423	5.4381
12.1375	12.1397	12.1021	10.8107	9.2149	10.5881	9.3153	10.0077	4.9648	6.8856	4.8616	8.5199	5.6492	7.2504	6.2217	8.7735	6.2695	5.7224	6.1175	4.8864	8.5564	8.8328	8.0834	5.3343	5.3077	5.6689	5.208	5.4172	6.7483	7.0482	5.8192	4.9421	5.338	5.9984	5.0653	5.5173	6.0198	4.7021	5.3567	4.7713	5.3191	5.84	5.8493	5.1657	6.9193	4.7764	9.5333	6.4801	7.4458	5.3997
12.216	12.421	12.1668	10.8402	9.4183	10.2894	9.2186	9.8411	4.7614	6.3264	4.7984	8.9171	5.1409	7.4664	7.0252	9.1067	6.2749	5.6275	6.2365	5.0056	8.3693	8.9774	7.0294	5.2989	5.7782	5.4678	5.047	5.4371	6.9109	6.9421	5.8726	4.8963	5.4056	6.2191	4.9289	5.2563	5.9433	4.7521	5.7254	4.3718	5.3799	6.591	5.8341	5.1522	6.6713	4.9105	8.5261	6.1137	6.4719	5.5432
11.9325	12.215	12.8521	11.144	8.9839	10.3776	8.7524	9.2319	4.7934	7.2045	5.0107	8.9754	5.226	7.4569	6.6292	8.943	6.4971	5.3468	6.2331	4.9747	8.6397	9.396	7.1552	5.4856	5.4192	5.3977	4.8775	5.4207	7.2999	6.2069	6.0096	4.8724	5.1062	6.0418	4.9834	5.4983	6.0049	4.9679	5.7321	4.5701	5.4628	6.4579	6.0764	4.9731	7.4561	4.6858	10.5091	6.064	6.2845	5.4077
11.983	12.6694	12.1671	10.09	9.1923	8.1648	7.6475	9.2238	5.143	6.6463	4.7563	8.4184	5.3473	6.4269	5.8993	8.5147	6.7041	5.4838	6.7877	4.7663	9.7163	9.8448	6.7533	5.4249	5.19	5.2869	4.6483	5.6826	7.4455	6.2559	5.5252	5.1139	5.3449	6.2303	5.2033	5.4822	5.7735	4.791	5.6207	4.2032	5.3943	5.6673	6.5591	4.8675	8.3491	5.0596	11.276	5.7869	6.7407	5.627
11.9909	12.554	12.0202	10.3887	9.0222	8.0337	7.5338	9.1845	4.6996	6.6114	5.0314	9.2231	5.6378	8.1026	7.3583	9.1661	5.8001	5.4332	6.9155	4.9372	9.5838	8.9311	7.4187	5.2569	5.0594	5.8878	5.4761	5.5904	7.8949	6.5037	5.6653	5.0974	5.2862	6.0813	5.086	5.3865	6.491	4.7726	5.2651	4.7084	5.5291	7.3615	6.4848	4.9542	7.2018	4.8909	9.9574	5.7711	6.2138	5.6753
11.7484	12.1665	11.7449	10.144	9.3946	8.0349	7.7364	9.2288	4.8838	6.5655	4.5332	9.4917	5.2605	7.5535	6.9578	9.453	6.2345	5.8068	6.2629	4.933	9.6464	9.0119	7.3866	5.0234	5.0341	5.7592	5.3895	5.404	7.9276	7.2737	6.0902	4.8883	5.2359	5.864	4.9286	5.2844	5.6315	5.1626	5.4939	4.6702	5.3222	6.827	5.9708	5.0903	6.6969	5.0542	10.0861	5.9644	7.0172	5.6515
11.9044	12.5393	12.1725	10.4851	9.2606	8.8606	8.7425	9.7532	4.3201	8.0858	4.7755	8.7168	4.9174	6.8777	6.4649	8.6079	6.6448	6.0601	6.1396	4.8789	9.7067	10.5212	8.6427	5.1999	5.6209	5.8611	5.6549	5.4589	7.5276	6.2992	6.2472	5.4927	5.3521	5.9042	5.0763	5.1287	5.336	4.9196	5.6946	5.691	5.3673	5.7371	5.9464	5.395	7.6792	4.608	10.871	7.385	7.7036	5.1962
11.826	12.3502	12.4185	10.6646	9.0378	9.7466	8.844	9.7027	4.8875	7.7581	4.9921	8.6228	5.1845	6.8578	6.6424	8.7428	6.5935	5.7179	7.0927	4.7236	8.9439	10.0064	7.9898	5.1228	5.0938	5.603	5.385	5.9504	7.0151	6.9106	5.6938	4.9986	5.2822	6.0042	4.6756	5.0335	4.9062	4.6392	5.8764	5.1792	5.3266	6.6313	6.2053	5.3901	7.8192	4.8274	10.5883	6.9966	6.6845	5.4506
11.7272	12.5174	11.9257	9.967	8.6492	9.7328	8.8317	9.2016	4.5953	6.4919	4.9564	8.1031	5.2134	6.0523	5.9589	8.0944	5.5371	5.395	7.749	4.9595	8.1028	8.5854	6.7592	5.1912	5.2796	5.1555	4.564	6.7162	6.9087	7.193	5.3842	4.79	5.1699	6.1938	4.7255	5.3246	5.3163	4.9296	5.6946	4.6711	5.2758	5.5644	6.8923	5.3227	6.6708	4.9629	9.623	5.2531	5.5842	5.7384
11.82	12.5443	12.0353	10.4103	8.8517	7.7886	8.039	9.4829	4.7919	6.1348	4.994	9.5597	5.0669	8.155	6.8219	9.5089	6.1655	5.342	7.1097	5.0943	9.2077	9.3385	6.8773	5.1345	5.3931	6.0768	5.6294	5.8562	7.2788	7.1251	5.5524	5.1536	5.036	6.2213	5.3919	5.6225	5.5023	5.0915	5.4338	4.5582	5.7494	6.897	6.4229	5.0465	7.2163	5.0339	10.5194	6.8166	6.7506	5.5343
11.5026	12.1994	11.825	10.6257	8.7198	7.643	7.8659	9.0725	4.6948	6.9103	5.0238	9.12	5.3393	7.9985	7.0994	9.0042	6.1408	5.6027	6.378	4.9057	8.8427	9.1388	8.1708	4.9442	5.2977	6.0552	5.613	5.2983	7.0968	6.6898	6.1734	5.4466	5.4984	6.0344	5.2368	5.8154	5.3594	5.0588	5.9126	5.1357	5.4128	6.8022	6.1023	4.941	7.376	4.7489	10.3492	6.4782	7.6418	5.41
11.8641	12.6582	12.3674	10.3182	9.2245	8.4015	7.9309	8.3869	5.0081	6.8653	5.1284	7.6729	5.0971	6.4245	5.5648	7.7174	6.0259	5.4703	7.2006	5.2801	9.7284	9.9703	9.2429	5.4096	5.0027	5.2537	4.4328	5.8329	7.3768	6.4287	5.3617	5.3794	5.1485	6.3512	5.4374	5.7817	5.6868	4.942	5.5723	5.7844	5.2219	5.4566	6.7058	5.1968	7.0897	4.8553	10.5152	5.5444	6.3251	5.4442
11.9895	12.6739	12.3795	10.1683	9.1895	8.2545	7.7379	8.3006	4.6837	6.4956	5.1289	7.4762	5.2945	6.2548	5.5168	7.593	5.8948	5.5237	7.1996	4.9026	9.9039	9.7635	9.2011	5.172	5.0862	5.2615	4.554	5.7566	7.2062	6.4982	5.2612	5.2863	5.4346	6.4818	5.0701	5.4607	5.7639	4.9592	5.3196	5.838	5.319	5.7027	6.7527	5.2708	7.5762	4.8883	10.3898	5.6617	6.4909	5.7143
10.8667	10.3392	11.0915	9.524	8.7444	8.1036	7.7311	9.407	4.489	6.3538	4.559	7.7555	5.3871	6.2541	6.3813	7.6748	5.759	5.5585	7.6025	5.1739	7.4975	8.1495	6.1622	4.9463	5.4569	5.6299	5.0613	6.2501	7.1341	7.8247	5.5223	4.9008	5.1177	6.3874	4.9265	5.2164	5.6537	4.2386	5.6232	4.6959	5.424	5.1468	6.8641	5.381	6.6487	4.8979	8.996	5.5841	6.4847	5.9395
11.9369	11.8655	12.0544	10.7296	8.5357	9.7243	8.994	9.6767	4.7082	6.8466	5.153	9.2212	5.5539	8.3348	7.5055	9.1542	6.2824	5.6265	6.8237	5.1968	7.9347	7.9343	8.6229	5.2301	5.2942	6.919	6.9528	5.7864	7.717	7.9997	5.6316	4.7814	5.0893	5.9158	4.7164	5.1142	5.008	4.2999	6.2929	4.7089	5.1425	7.5852	6.2095	5.616	6.6514	4.7064	8.6149	6.7036	7.4062	5.6301
12.2128	12.2399	13.0856	10.8393	8.959	9.5416	8.9296	9.4256	4.5003	7.7938	4.8745	9.2235	5.4012	7.4869	7.2325	9.1851	6.2624	5.6197	6.5985	4.8692	8.3078	9.2312	8.0415	4.9375	6.1905	5.9698	5.8044	5.6638	8.0162	7.7938	5.6804	5.0298	5.1455	6.4999	4.4574	5.1745	4.9746	4.3821	5.5073	4.9775	5.1669	7.6941	6.1578	5.3522	7.0846	4.9156	9.7587	6.3433	6.803	5.4624
12.1048	12.6602	12.9416	11.0707	9.2876	9.6786	8.6465	10.0193	4.6972	7.1521	4.8067	8.865	5.2727	6.6832	6.3226	8.9852	6.58	5.5306	7.0478	5.4119	9.1189	9.2399	7.4274	4.7965	5.5464	6.1355	5.383	5.6519	7.4678	7.1132	5.7455	4.8942	4.9769	6.3169	4.94	5.2583	5.2964	4.4142	5.5745	4.8255	5.3501	6.7282	6.3524	5.3985	7.465	4.9382	10.5452	6.0306	7.0601	5.6953
11.9383	11.656	12.1224	10.1278	8.1516	9.1082	8.722	9.2522	4.9819	5.9614	5.2954	8.6059	5.1465	6.7677	6.3844	8.5205	5.5788	5.593	7.5914	4.8096	6.8939	8.0733	6.8124	4.9797	5.202	5.5362	4.524	5.9428	7.0517	6.9285	5.5083	5.0925	4.9333	6.0952	5.1315	5.0328	5.0799	4.8792	5.5175	4.9414	5.3901	6.9388	6.6899	5.395	6.4506	4.8396	9.5866	7.3524	6.0236	5.6227
12.0514	12.1211	11.862	10.0158	8.2285	8.9843	8.2098	9.5361	4.7297	5.2007	4.4219	8.3101	5.2882	7.3108	5.8648	8.2494	5.4887	5.5685	7.6357	5.1252	7.669	7.7467	6.6634	5.2675	5.1235	5.2543	4.2487	5.7146	7.9068	7.081	5.6382	5.2065	5.1604	6.4448	5.0074	5.4208	5.5597	4.6256	5.5855	4.6118	5.4923	6.0015	6.857	5.3947	6.8378	4.9496	9.8506	6.4184	6.283	5.8711
11.9627	11.9148	11.5303	9.8797	8.3797	8.789	8.5053	9.6021	4.7541	6.9604	5.0116	9.317	5.1526	7.5896	6.6624	9.2741	6.2395	5.3363	6.9888	5.2539	8.2712	8.9939	7.4887	5.0497	5.5666	5.8754	5.5976	5.738	7.7578	7.2699	6.0854	4.7599	5.2358	6.0721	4.7379	5.2121	5.5862	4.3864	5.4814	4.9918	5.2304	7.2123	6.4158	5.5967	7.7052	4.6977	11.0859	6.7595	7.1763	5.4533
12.2074	12.646	12.7124	10.9848	9.043	10.1157	8.9187	9.3792	4.8123	7.2103	5.2232	8.5229	4.8047	6.9025	6.3383	8.4268	6.3147	5.4658	6.7505	5.2084	8.5636	8.9852	8.594	5.0861	5.3307	5.8424	5.6006	5.7862	6.9577	6.9293	5.9124	5.1546	5.231	6.0944	4.8925	5.0936	5.5221	4.3659	5.5767	4.752	5.1892	6.5328	6.2809	5.5301	7.0728	4.8906	9.8024	6.8299	7.3461	5.7149
12.341	11.6363	12.3282	10.9184	9.0967	9.7207	8.7339	9.4339	4.6602	6.4717	4.619	8.3072	5.1485	6.8063	6.2739	8.2518	5.9424	5.6355	7.0525	4.8439	8.7716	9.323	7.5079	5.0512	5.1205	5.9078	5.4016	5.9014	6.9316	6.8103	5.3694	5.0943	4.9259	6.2852	5.1729	4.9895	5.4208	4.9023	5.4612	5.0651	5.3119	6.5738	6.3317	5.2319	7.3547	4.8888	10.1495	6.3351	6.6404	5.5319
12.1089	11.4358	11.3824	10.5461	8.1627	9.2189	8.6135	8.7884	4.6806	6.5933	5.3951	9.311	5.0532	8.1606	7.2644	9.1856	6.5237	5.5271	6.7894	4.9279	7.8816	8.1728	8.255	5.2052	5.3275	7.0147	6.6348	5.4962	6.9739	6.8306	5.5741	5.4242	5.1939	6.0331	5.1686	5.4166	5.2884	4.968	5.6981	4.8479	5.1857	7.6675	6.3406	5.2109	6.8425	4.7428	9.1128	6.4875	6.8972	5.4548
11.8745	12.2179	11.9283	10.7926	7.9934	7.7262	8.172	9.0881	4.9368	5.4848	5.0271	9.4095	5.7761	7.7629	6.8903	9.3755	6.0091	5.7842	6.7831	4.8309	8.0211	8.8976	7.8264	5.3091	4.7829	6.574	5.761	5.4318	6.5136	6.5725	5.7754	4.9828	5.1899	6.1341	5.3793	5.7494	5.548	5.088	5.3884	4.7809	5.4065	6.3987	6.6232	4.9601	6.4881	4.9636	9.2091	7.0345	6.7942	5.464
11.9314	12.5549	11.4599	9.7627	8.8183	7.8179	7.6872	9.0297	4.9796	7.3263	5.1128	9.2665	5.2462	9.3645	6.8734	9.1518	7.0621	5.6669	6.2774	4.9405	9.5302	9.2612	7.8552	5.2005	5.1309	6.5052	6.2772	5.4483	8.1714	7.0761	6.043	5.1334	5.2172	5.9923	5.3781	5.5956	5.7406	5.1609	6.3221	5.4548	5.3915	7.9728	6.1955	5.2548	6.9732	4.8978	10.2552	6.8582	7.6578	5.4105
11.813	12.6627	12.1366	10.6315	9.1358	8.8556	8.8546	9.3952	4.8807	8.7063	5.0653	8.608	5.0849	6.6859	6.0658	8.5623	6.7381	5.7281	6.3959	4.9359	10.084	10.526	9.22	5.0255	5.3631	5.7232	5.3849	5.4926	7.4768	6.3058	6.4627	6.3008	6.1055	6.016	5.0813	5.3281	5.6198	5.1209	5.843	5.6269	5.4494	5.978	6.1443	5.6784	8.4772	5.1237	11.3196	7.0889	7.9598	5.4144
11.7879	12.6537	12.2945	10.9833	9.3525	8.759	8.5216	9.3994	4.7621	7.6146	4.938	8.3759	5.074	6.4167	6.0066	8.4019	6.2024	5.5351	6.5792	5.2592	9.7703	10.0197	9.1377	5.331	5.2313	5.4472	4.9769	5.6411	7.3515	6.3095	6.1625	6.0195	5.8783	6.1785	5.1347	5.649	5.6777	4.7623	5.6691	5.1496	5.3929	5.4726	6.2934	5.1657	7.7715	4.8856	11.2873	6.3076	8.1846	5.4584
12.2113	12.5923	12.0879	10.3485	8.4533	9.0926	8.4255	9.7088	4.6726	6.3131	4.8821	8.8677	4.9852	6.9431	6.4204	8.8322	6.3321	5.4032	7.24	4.9246	7.9931	8.6147	6.6845	4.9362	5.3548	5.6325	4.9196	5.7457	7.5284	6.6537	5.5503	5.4635	5.3536	6.3581	5.0531	5.3152	5.1784	4.9472	5.5206	5.1293	5.2007	5.6273	6.5905	5.4227	7.1187	4.5187	10.1325	6.6367	6.3702	5.2542
12.2859	11.414	11.6703	10.0876	8.1809	8.7347	8.4038	9.4611	5.032	9.4131	5.2062	8.1813	4.7455	6.488	5.8484	7.8999	6.625	5.2476	7.4751	4.8734	8.0496	10.1448	7.1044	5.0869	5.4195	5.3399	4.6384	5.8356	7.2894	6.8353	6.03	5.3052	5.0083	6.5541	5.4093	5.3315	5.6048	5.0014	5.6441	5.2189	5.2356	5.3059	6.8476	5.1515	6.3632	5.2736	9.2969	6.4673	6.939	5.7674
12.0159	12.6605	12.1979	11.3169	9.1763	10.0136	9.3795	9.9722	4.9943	7.9182	4.9086	8.6044	5.3414	6.9747	6.1428	8.5002	6.5311	5.6664	6.7881	4.7358	9.2784	9.6763	8.6765	5.0774	5.0755	5.9268	5.2242	5.5667	6.9743	6.15	5.7899	5.4292	5.2272	6.201	5.541	5.2089	5.4138	5.0071	5.6475	5.4576	5.5202	6.7621	6.1158	5.5058	7.7932	4.9148	10.6394	7.4736	7.6166	5.5253
11.7874	12.2564	12.2481	10.9618	9.0071	9.6101	8.5435	9.7843	4.7984	6.0157	4.8937	9.1491	4.9345	7.6861	6.4381	9.0768	5.9126	5.3641	6.8964	5.2494	8.1409	8.9238	6.7696	4.9664	5.2129	6.0597	5.4533	5.8503	7.1395	6.999	5.6136	5.0648	5.1351	6.3862	4.8658	5.3119	5.1905	4.7385	5.6263	5.0018	5.2878	6.8698	6.3931	5.0595	6.7957	4.7727	9.9747	6.2105	6.3385	5.4037
11.6427	12.2336	11.975	10.7125	8.5094	9.0554	8.7411	9.4972	4.7098	7.1952	5.1207	9.396	5.1697	8.1007	7.0624	9.3756	6.5178	5.5738	6.1814	4.8972	8.8656	9.3271	8.4012	4.9461	5.2275	6.8157	6.6039	5.544	7.9257	7.5288	5.7473	5.2964	5.1693	5.9034	4.86	5.4128	5.3633	4.7694	5.8852	5.0468	5.1067	7.949	6.0267	5.1738	7.4321	4.7293	9.9184	6.47	6.9482	5.2631
12.3909	12.1541	13.119	10.5657	8.5637	9.9533	9.2644	10.7537	4.3663	7.8295	5.1646	8.993	5.1827	7.9123	7.0612	8.8251	7.5872	5.4378	6.5348	5.0211	8.3153	8.9383	7.8424	5.0242	5.3562	6.7421	6.5239	5.4498	6.9975	7.2192	6.7766	5.2833	5.2338	6.1242	4.9424	5.2701	5.4202	5.2392	6.605	5.131	5.3982	7.5917	6.0921	5.2958	6.9886	4.6358	10.1545	7.5283	7.9423	5.606
12.3435	11.9971	12.0942	10.777	8.5565	9.9662	9.2579	9.9505	4.8867	6.9996	5.3236	8.9738	5.1575	7.8759	7.0925	8.8022	6.6119	5.7153	6.4985	4.9488	8.0242	8.6635	7.4416	4.9643	5.1155	6.31	5.7969	5.4964	7.0078	6.7656	5.915	5.3233	5.2405	6.272	5.1326	5.5004	5.4593	5.1042	5.5807	4.9165	5.2038	6.8514	6.2994	5.2801	7.3842	4.8689	10.3884	6.5618	7.1606	5.378
11.7606	11.8348	11.8471	10.6993	8.6223	9.8123	9.2107	10.0161	4.8439	7.341	5.2327	9.0071	5.0472	8.3686	6.8462	8.8713	7.2929	6.3869	6.2979	4.9301	8.0703	9.5895	7.6386	5.0243	5.3845	6.0769	5.8287	5.4223	7.7588	6.6266	5.9215	5.2667	5.2946	5.9958	4.8594	5.475	5.3955	5.2303	5.6374	4.9543	5.0894	8.9018	5.911	5.4553	6.9889	4.7107	9.8359	7.1938	7.2078	5.4108
12.0617	12.1677	12.5343	11.5989	9.0894	9.5981	8.9376	9.4216	4.5611	6.7619	4.8971	8.95	5.0842	7.0185	6.1447	8.9456	6.4457	5.9229	7.1819	4.7549	8.512	9.1391	6.963	5.6943	5.263	5.8007	4.8507	5.683	7.2552	6.6951	5.5632	5.6032	5.1866	6.2028	4.8966	5.7557	5.3251	5.0233	5.6672	5.0563	5.4118	6.9674	6.6245	5.4082	6.7875	4.4838	9.9447	7.0058	6.9947	5.613
12.2377	13.0326	12.99	11.3674	9.1325	10.1918	8.5839	9.3091	4.8013	6.8277	5.0915	8.3852	5.0431	7.1641	6.432	8.2905	6.6079	5.782	7.0485	5.0801	8.8147	9.7618	7.0941	4.9711	5.577	5.8029	5.5483	5.5673	7.1237	6.7856	5.7438	5.3403	5.1776	6.2662	4.9268	5.474	5.4335	4.7695	5.7366	5.1121	5.357	6.5993	6.4846	4.9852	6.666	4.4933	9.6695	5.6629	5.5931	5.5098
12.0021	12.0303	11.4328	9.3567	8.4956	7.85	7.6136	8.4987	5.1023	7.5075	5.114	9.1562	5.045	8.4489	6.9749	9.1074	6.6255	5.7468	6.2885	4.9969	9.0784	9.2594	8.139	5.0337	5.1747	6.3667	5.858	5.4308	7.4382	6.8477	6.0437	5.0709	5.2233	6.2049	5.3207	5.7874	6.5263	5.1647	6.2978	5.0399	5.4617	7.4204	6.3247	5.0226	7.5839	4.7409	10.3908	6.2125	7.5668	5.3197
11.8128	12.507	12.0566	9.9236	8.6759	8.2492	7.5869	9.1548	4.866	6.2887	5.1572	8.7719	4.9499	7.0961	6.4521	8.7822	6.2271	5.6169	6.8931	5.0393	8.8192	9.5774	6.2613	5.0474	5.7491	5.5449	4.7693	5.6864	7.4356	6.7534	5.4801	5.1785	5.1825	6.5565	5.1492	5.5729	6.5634	4.912	5.9537	4.6201	5.4295	5.8586	6.569	5.1569	7.4971	4.7792	10.2823	5.9154	6.3582	5.7104
7.9699	9.3879	8.687	7.6467	7.937	6.3123	6.7145	7.0898	4.8408	5.1653	5.0822	4.8879	5.0285	6.2149	5.5201	5.8349	5.8236	5.472	8.808	5.0825	5.8177	5.1707	5.4137	5.5651	5.455	5.2706	4.1658	6.9556	7.1905	7.8538	5.0829	5.1273	5.3893	7.4975	5.4597	6.2014	5.7549	5.0688	5.6813	4.613	5.6127	4.8561	8.1601	5.1039	6.4398	4.8093	5.9187	5.2035	5.2064	6.1753
11.9431	12.5474	12.2776	10.9109	9.5403	9.0596	8.5802	9.0304	4.8442	7.8022	4.9139	8.579	5.0232	6.5656	6.0827	8.4914	6.2888	5.6069	6.3196	5.0434	10.1019	10.4119	9.4444	5.2919	5.3388	5.5581	5.1041	5.7029	7.6642	6.1084	5.819	5.9879	5.9442	6.1871	5.2196	5.3826	5.4299	4.8833	5.8574	6.3806	5.4876	6.2341	6.0616	5.3156	8.0694	4.8386	11.2138	6.2426	7.2314	5.5527
12.0226	12.2127	12.5393	11.3725	9.1895	9.374	8.8382	9.7554	4.798	6.7884	5.2423	8.7662	5.0843	7.6317	6.947	8.5798	5.8816	5.4217	6.9342	5.2427	9.3409	9.6332	7.0488	5.0832	5.1638	6.1297	5.3066	5.5753	6.8074	6.5386	5.7544	5.2056	5.1384	6.3045	5.0892	5.9149	5.6115	4.9204	5.3007	5.2184	5.2321	6.2156	6.5745	5.2928	6.0821	5.0596	8.7659	7.5029	7.3053	5.4162
12.3928	11.8484	12.2411	11.2682	9.3106	8.2871	8.0397	10.5658	5.0868	7.2209	4.7553	9.7157	5.2693	8.0015	7.4675	9.679	6.2381	6.662	6.6609	4.8222	9.1314	10.8053	6.8508	5.1905	6.7771	6.2275	5.8205	5.4749	8.1639	8.2063	5.2373	5.2701	5.1988	7.4535	5.3603	5.1932	5.2953	5.0787	6.9296	4.9116	5.5072	5.3413	6.0423	5.0717	6.2066	4.8202	9.1934	5.6521	6.8004	5.3495
12.1752	12.3145	12.2167	11.3445	8.8524	8.9646	8.3095	9.078	5.0197	6.0174	4.7303	9.4426	5.6715	7.9582	6.2386	9.4903	6.6354	5.9071	7.1655	5.1079	8.6415	8.5271	7.2506	5.0964	4.8779	5.6461	4.9654	5.4603	7.3789	6.506	5.4051	5.2237	5.0617	6.1845	5.4739	5.3872	5.3826	5.065	5.7596	4.8003	5.4517	6.9075	6.3551	5.1829	7.6316	4.9302	11.0952	6.8662	6.5538	5.6302
11.3036	12.0978	12.0017	9.6158	8.7099	7.2809	7.2133	8.8294	5.274	5.6368	5.1964	8.4752	5.1102	6.9893	6.5325	8.5658	5.8826	5.4317	7.7838	5.0516	8.5411	10.1691	6.1454	5.1321	5.0477	5.5345	5.194	5.8757	6.9564	6.9828	5.0818	4.9973	5.0755	6.7024	5.6281	5.9211	5.6461	5.0297	5.523	4.6557	5.5254	6.6458	7.1292	5.0261	5.8775	4.8647	8.5552	7.6577	6.3424	5.639
11.82	12.0804	12.1111	10.6723	8.935	8.0156	7.9178	9.7727	4.9451	7.5242	4.8896	9.5973	4.8951	8.3454	7.2938	9.6134	6.1436	5.3849	6.5583	4.8193	9.2057	10.1103	7.9697	5.254	5.1332	5.9151	5.7035	5.8105	7.0482	6.5501	6.1986	5.0731	5.0417	6.021	5.3472	5.4212	5.5823	5.0685	5.2635	5.3969	5.2921	6.9201	6.153	5.3222	6.7066	4.3817	9.761	6.8919	7.4463	5.3627
11.657	12.6515	12.0245	10.9449	9.4243	8.4671	8.5849	9.5708	4.8824	7.2107	4.6083	9.3583	5.6449	8.1836	7.7152	9.3519	6.6131	5.9004	6.4361	4.8744	9.8076	9.5301	7.9852	5.2049	4.9422	6.1429	6.0709	5.4541	8.8016	7.1741	6.5157	5.2145	4.8949	5.8777	5.44	5.2927	5.5508	4.9411	5.531	5.3134	5.4566	7.5297	5.8319	5.1234	7.0811	4.8554	9.8928	6.339	7.3731	5.4138
11.6151	12.2567	11.8488	10.3581	7.9463	8.2385	8.4442	9.3827	4.8458	6.5446	4.5887	9.341	5.7237	8.2913	7.3608	9.2062	6.1582	5.5647	6.7524	4.6321	7.5131	8.0909	7.5395	5.0497	5.1167	6.0296	5.6193	5.6927	6.8256	6.8997	5.6434	4.9703	4.9666	6.1012	5.2152	5.0393	5.3856	5.1763	5.3417	5.0063	5.5732	7.8079	6.1114	5.0175	6.7729	4.7639	9.8456	6.4756	6.9862	5.4709
10.9161	11.108	10.4095	10.1575	7.9896	7.3119	7.7702	8.5965	5.1224	6.7557	5.1791	9.8793	5.2282	9.2518	7.2665	9.7405	5.9545	5.4589	7.086	4.8475	8.1851	8.6754	8.1015	5.2267	4.8981	6.4389	6.1042	5.4948	8.3093	7.8482	5.6633	5.3022	5.0145	6.1935	5.234	5.5406	5.4965	4.5944	5.3502	4.9455	5.3859	7.9884	6.4572	5.0178	6.9471	4.8051	9.3174	6.5631	7.0332	5.5515
11.8573	12.2722	12.0288	10.8323	8.4139	7.9626	7.6265	9.1842	4.7835	6.5978	5.2334	9.4843	5.6536	8.6735	7.4934	9.3748	7.0737	6.5688	6.6375	5.0919	8.9482	9.5326	7.5922	5.1252	5.3193	6.7815	6.6573	5.3384	8.018	7.5938	5.8149	5.4166	5.287	6.105	5.1365	5.4832	5.6438	4.8424	5.207	4.474	5.5994	7.4939	6.0671	4.6686	7.3053	5.0147	10.3709	5.9475	6.0094	5.3597
11.969	12.8035	12.2877	9.579	8.6198	7.7531	7.7399	9.0418	4.9284	8.8461	5.0914	9.3657	4.8727	7.3531	7.0389	9.2734	6.5986	5.6841	6.7565	5.0782	9.1761	10.2933	7.5225	5.0581	5.7164	5.6739	5.1754	5.5516	7.9935	6.6914	5.8948	5.3643	5.2375	6.144	5.194	5.636	6.1359	4.8622	8.1544	4.761	5.4566	7.5389	6.5321	5.1341	7.8312	4.9411	10.2912	7.215	8.0964	5.566
11.8206	12.278	12.0535	9.8712	8.6176	7.6971	7.5608	9.1576	5.0348	6.1846	4.8974	9.1205	5.1253	7.4517	6.5523	9.0555	5.9166	5.3944	6.7326	5.0095	8.5757	9.6009	6.3581	4.8583	6.1634	5.8377	5.2943	5.5724	7.2494	6.8296	5.4609	5.1252	4.9438	6.6851	5.1729	5.5654	5.5612	5.2841	5.2962	4.605	5.1676	7.1727	6.2816	5.0744	7.2449	4.6448	10.1433	6.1249	5.6389	5.3191
11.4474	11.7519	11.3543	8.7596	9.5388	7.1402	6.9041	7.788	5.0354	7.6462	4.9312	9.5063	5.4401	7.3825	6.5448	9.539	6.1405	5.9736	7.1115	5.1196	10.0429	10.413	6.7379	5.2449	5.216	5.7146	5.1143	6.3903	8.9354	7.5133	5.4821	5.1696	5.1064	6.3624	5.0491	5.5656	5.4084	4.9365	6.1937	4.4911	5.1962	4.884	6.5574	5.093	6.4805	4.9756	9.0753	5.5319	7.0446	5.3592
11.686	12.2734	12.0504	9.5469	8.4895	7.6036	8.0565	9.1285	4.7594	7.1443	4.8032	9.3238	5.4954	7.3377	6.6473	9.1804	6.2229	5.4719	6.7253	5.1041	8.6676	9.2684	7.3254	5.1924	5.3125	5.7973	5.4827	5.8071	7.5371	7.5042	5.9044	5.1341	5.4539	6.2096	5.0147	5.4665	6.667	4.7705	5.565	4.7816	5.2362	6.8098	6.3713	5.337	6.9156	4.5495	9.6	6.9348	6.6579	5.469
11.9786	12.6537	12.3639	10.3864	9.549	9.0814	8.8777	9.4356	5.057	7.9722	5.0847	7.7852	4.8314	6.1918	5.901	7.6574	6.4026	5.6639	6.7268	5.1857	10.025	10.8613	9.6518	5.2231	5.4106	5.553	4.7936	5.6363	7.5197	6.3432	5.6756	5.7755	5.6636	6.2401	5.1781	5.6591	5.699	4.9636	5.5828	6.3702	5.4146	5.3072	6.3927	5.2325	8.0224	4.8691	11.3088	6.2109	7.3633	5.3643
11.9722	12.6195	12.3375	10.3675	9.5437	8.9383	8.1732	9.027	5.0355	6.8963	5.0384	7.9061	5.0083	6.3706	5.9881	7.7679	6.0412	5.3945	6.8694	5.0675	10.0444	9.8265	9.5979	5.3378	5.1515	5.3239	4.6125	5.9221	7.1664	6.3943	5.2654	5.4108	5.4181	6.4243	5.3189	5.5808	5.6449	4.7895	5.6092	5.3022	5.4447	5.6889	6.5225	5.3042	7.7348	4.8959	10.1574	5.7442	7.0135	5.6182
[truncated: 279 more columns]

## Sheet: TrS2
Training data set 1: 57 samples
BM10050	BM11050	BM10436	BM10602	BM10438	BM10902	BM10830	BM10517	BM10660	BM10188	BM10537	BM10632	BM10630	BM10911	BM10067	BM10056	BM10787	BM10133	BM11059	BM10245	BM10390	BM10148	BM10862	BM10401	BM10400	BM10639	BM10159	BM10195	BM10506	BM10777	BM10166	BM10137	BM11040	BM10800	BM11126	BM10429	BM10868	BM10744	BM10829	BM10740	BM10097	BM10860	BM10398	BM10404	BM10576	BM10420	BM10606	BM10722	BM10105	BM10220
12.1012	12.2874	11.8611	10.2872	9.0904	9.8404	9.3789	9.8527	4.7059	7.7312	5.0102	8.8299	5.0414	7.7519	6.9343	8.8205	7.3052	6.1905	6.0682	5.0213	9.0802	9.865	8.3209	5.1372	5.3749	6.1833	5.9714	5.4774	7.3447	6.7019	6.0855	5.8439	5.826	5.9663	4.9509	5.2436	5.518	4.8198	5.5695	5.1076	5.5447	6.4234	5.9569	5.546	7.9683	4.5571	10.5181	7.7346	7.7825	5.4446
11.7325	12.3285	12.296	10.774	9.1936	9.7298	8.9739	9.6475	4.8957	7.3675	4.7036	8.9356	4.7992	6.7515	6.2745	8.8936	6.9524	5.4074	5.962	5.1253	9.7835	9.5897	7.899	5.3038	5.5984	5.7463	5.062	5.3492	6.6723	6.6012	6.4835	5.1443	5.3995	6.3516	4.9716	5.6244	6.0421	4.5864	5.4271	4.9401	5.3041	5.704	5.7891	5.2222	7.5063	5.292	9.9082	6.7043	7.601	5.4301
12.2871	12.1242	12.5962	10.8596	9.0887	10.4154	8.8872	9.9289	4.752	7.8012	5.2842	8.9375	4.7879	8.2375	6.986	8.9465	7.5514	6.2239	5.6087	5.0555	9.0629	9.4083	7.7545	5.1692	5.5803	5.994	5.8598	5.3267	7.558	6.8462	6.6663	5.3204	5.4109	5.7737	5.0696	5.2265	6.878	4.5654	5.8392	5.3216	5.5122	6.4025	5.5617	5.5812	8.1537	4.9153	10.2514	7.2611	8.16	5.3008
11.3526	12.4273	12.1506	10.6439	8.5807	9.2385	8.0316	9.0033	4.7336	6.733	5.0249	8.8806	4.99	8.6957	7.2298	8.9308	6.1175	5.9956	6.112	5.0196	8.8346	9.456	7.3094	5.1279	5.457	6.125	6.0375	5.6756	7.0114	6.9826	5.5147	4.9884	5.3115	5.9971	4.7666	5.3465	5.3281	4.9007	5.2423	5.858	5.4678	6.1048	5.9418	5.2943	6.5966	4.9992	9.1115	5.9991	6.1961	5.4357
12.0454	11.1987	11.8186	10.5425	9.3899	9.9922	8.7545	9.3327	4.8788	7.4507	5.1605	9.8548	5.1936	8.9915	7.977	9.8239	6.1219	6.2621	5.7803	5.1841	9.0375	9.206	7.6396	5.0054	5.6135	6.9621	6.8636	5.3788	8.0614	7.2845	5.9542	4.9083	5.0912	5.9718	4.9724	5.0998	5.8253	4.7079	5.4603	4.767	5.2993	7.8373	5.6781	5.1704	6.7363	4.6604	8.5072	7.4631	6.6811	5.2162
12.0176	11.8389	11.6684	10.9085	8.9309	9.917	9.1682	10.1337	4.7121	7.9639	5.3939	9.2103	5.2606	8.1873	7.5643	9.3091	6.8659	5.6755	5.664	4.9684	8.6874	9.1221	8.5633	5.3587	5.2144	6.8381	6.7015	5.2608	7.3547	7.3283	6.6442	5.1283	5.3127	5.7645	4.6801	5.2376	5.5543	4.1854	5.6531	4.9903	5.4462	6.7146	5.7158	5.6073	7.5953	4.8729	9.8279	7.2549	7.6887	5.4271
12.2166	12.4205	13.0535	11.4409	9.325	10.3823	8.9891	9.962	4.6777	8.2435	5.1802	8.7863	5.1023	7.0056	6.7025	8.8211	7.6325	6.3724	5.7892	5.0221	9.0815	9.5616	8.102	5.1488	5.8828	6.017	5.9362	5.2449	7.8314	6.812	6.4653	5.1514	5.3405	6.0172	5.1198	5.2971	6.268	4.5995	5.5046	4.8456	5.5419	6.078	5.7095	5.5421	8.355	4.8848	10.5844	7.4708	7.8927	5.4301
12.1225	11.4942	11.8767	10.835	9.2005	10.3782	9.3583	10.0445	4.6781	7.1332	5.0015	8.5525	5.2178	7.6367	6.769	8.4269	6.7587	5.837	5.8677	5.0844	8.9298	8.6719	8.825	5.216	5.1156	5.8658	5.8706	5.556	7.0191	6.4674	6.2442	5.0117	5.3773	5.9331	4.9694	5.4649	5.7309	4.3823	5.816	4.9665	5.4105	6.5853	5.795	5.3186	7.2153	5.0591	9.0659	6.885	8.0817	5.3776
12.145	11.8593	12.054	11.1276	9.5424	10.3852	9.3553	10.1019	4.7842	7.1436	5.3845	8.7526	5.722	7.5366	7.2849	8.8005	7.9875	6.3406	5.8604	5.075	8.9699	8.8349	7.5789	5.2387	5.1745	5.7874	5.609	5.3625	6.9047	6.6835	6.3071	4.9292	5.2395	5.9486	5.0757	5.3951	5.5624	4.6112	5.5639	5.0204	5.4806	6.019	5.8487	5.6801	6.8795	4.9018	9.1822	8.1547	8.5375	5.49
11.9459	12.1711	12.3353	11.141	9.1584	10.587	9.1953	9.5178	4.7769	7.2081	5.0209	8.9446	5.1319	7.4403	6.5002	8.9332	6.2977	5.4497	6.211	5.1399	8.7425	9.1573	7.4552	5.4047	5.284	5.5778	4.7821	5.6148	6.9907	6.2207	6.002	4.9503	5.3353	6.0301	5.1001	5.3984	5.3446	4.765	5.6328	4.5322	5.4384	5.3233	6.086	5.2859	7.2383	4.9349	9.4814	7.2141	8.1612	5.4238
11.8995	13.3703	12.121	10.2352	8.8243	8.0922	7.868	9.1401	4.8731	7.7249	5.2855	9.2197	5.0418	7.4438	6.6055	9.1233	6.4572	5.4646	6.9829	4.9963	9.2005	10.2498	7.6304	5.2617	5.3896	5.8984	5.1837	5.7753	7.6926	6.4974	6.0116	5.1918	5.0791	6.2443	5.2975	5.5381	6.2168	4.9834	5.6033	4.848	5.5514	6.8548	6.4469	4.9746	7.5888	4.9725	11.302	6.2397	6.4759	5.4668
11.6677	12.6492	12.1871	10.2813	9.797	7.9798	7.8826	9.42	4.8999	7.3291	4.7737	9.1477	5.6162	7.6836	6.7342	9.2405	6.4372	5.4377	6.6932	4.9245	10.1389	9.9516	8.0662	5.1999	5.1315	5.9106	5.5026	5.6416	8.1712	6.7683	6.4281	5.0566	5.0612	6.0729	5.5354	5.0444	5.349	5.1647	5.9439	4.9108	5.4141	7.2047	6.0471	5.1183	7.2391	4.9173	10.7016	6.6244	7.5044	5.451
11.9475	13.1758	12.2861	10.6769	9.3176	8.8229	8.2862	8.9375	4.994	7.6788	4.6181	8.4965	5.3839	6.6966	5.7678	8.4412	6.5875	5.4139	6.6992	4.8259	10.4423	9.9295	9.8462	5.2564	4.88	5.7995	4.7066	5.3868	7.8379	5.7729	5.4978	6.1182	5.4887	6.0366	5.387	5.76	5.4646	5.5003	5.7958	6.0551	5.6807	5.6858	6.3969	5.1667	8.0755	4.7914	11.1818	6.2754	7.3292	5.4805
11.757	12.5453	12.2748	10.0444	9.1682	7.7376	7.3033	8.3894	5.2149	5.8071	5.2575	7.7001	5.1517	6.8831	6.0784	7.7021	6.1711	5.8659	7.3197	5.0691	9.8005	9.7332	7.9162	5.4011	4.9565	5.4444	4.3685	5.7399	7.2041	6.3272	5.1693	5.1812	5.2583	6.5559	5.5267	6.4419	5.5316	5.2859	5.4658	5.0856	5.5332	5.1498	7.2888	4.8861	7.2557	4.8448	10.5742	5.3373	5.5271	5.5504
10.8667	10.3392	11.0915	9.524	8.7444	8.1036	7.7311	9.407	4.489	6.3538	4.559	7.7555	5.3871	6.2541	6.3813	7.6748	5.759	5.5585	7.6025	5.1739	7.4975	8.1495	6.1622	4.9463	5.4569	5.6299	5.0613	6.2501	7.1341	7.8247	5.5223	4.9008	5.1177	6.3874	4.9265	5.2164	5.6537	4.2386	5.6232	4.6959	5.424	5.1468	6.8641	5.381	6.6487	4.8979	8.996	5.5841	6.4847	5.9395
11.9369	11.8655	12.0544	10.7296	8.5357	9.7243	8.994	9.6767	4.7082	6.8466	5.153	9.2212	5.5539	8.3348	7.5055	9.1542	6.2824	5.6265	6.8237	5.1968	7.9347	7.9343	8.6229	5.2301	5.2942	6.919	6.9528	5.7864	7.717	7.9997	5.6316	4.7814	5.0893	5.9158	4.7164	5.1142	5.008	4.2999	6.2929	4.7089	5.1425	7.5852	6.2095	5.616	6.6514	4.7064	8.6149	6.7036	7.4062	5.6301
12.2128	12.2399	13.0856	10.8393	8.959	9.5416	8.9296	9.4256	4.5003	7.7938	4.8745	9.2235	5.4012	7.4869	7.2325	9.1851	6.2624	5.6197	6.5985	4.8692	8.3078	9.2312	8.0415	4.9375	6.1905	5.9698	5.8044	5.6638	8.0162	7.7938	5.6804	5.0298	5.1455	6.4999	4.4574	5.1745	4.9746	4.3821	5.5073	4.9775	5.1669	7.6941	6.1578	5.3522	7.0846	4.9156	9.7587	6.3433	6.803	5.4624
12.1048	12.6602	12.9416	11.0707	9.2876	9.6786	8.6465	10.0193	4.6972	7.1521	4.8067	8.865	5.2727	6.6832	6.3226	8.9852	6.58	5.5306	7.0478	5.4119	9.1189	9.2399	7.4274	4.7965	5.5464	6.1355	5.383	5.6519	7.4678	7.1132	5.7455	4.8942	4.9769	6.3169	4.94	5.2583	5.2964	4.4142	5.5745	4.8255	5.3501	6.7282	6.3524	5.3985	7.465	4.9382	10.5452	6.0306	7.0601	5.6953
11.9383	11.656	12.1224	10.1278	8.1516	9.1082	8.722	9.2522	4.9819	5.9614	5.2954	8.6059	5.1465	6.7677	6.3844	8.5205	5.5788	5.593	7.5914	4.8096	6.8939	8.0733	6.8124	4.9797	5.202	5.5362	4.524	5.9428	7.0517	6.9285	5.5083	5.0925	4.9333	6.0952	5.1315	5.0328	5.0799	4.8792	5.5175	4.9414	5.3901	6.9388	6.6899	5.395	6.4506	4.8396	9.5866	7.3524	6.0236	5.6227
12.0514	12.1211	11.862	10.0158	8.2285	8.9843	8.2098	9.5361	4.7297	5.2007	4.4219	8.3101	5.2882	7.3108	5.8648	8.2494	5.4887	5.5685	7.6357	5.1252	7.669	7.7467	6.6634	5.2675	5.1235	5.2543	4.2487	5.7146	7.9068	7.081	5.6382	5.2065	5.1604	6.4448	5.0074	5.4208	5.5597	4.6256	5.5855	4.6118	5.4923	6.0015	6.857	5.3947	6.8378	4.9496	9.8506	6.4184	6.283	5.8711
11.9627	11.9148	11.5303	9.8797	8.3797	8.789	8.5053	9.6021	4.7541	6.9604	5.0116	9.317	5.1526	7.5896	6.6624	9.2741	6.2395	5.3363	6.9888	5.2539	8.2712	8.9939	7.4887	5.0497	5.5666	5.8754	5.5976	5.738	7.7578	7.2699	6.0854	4.7599	5.2358	6.0721	4.7379	5.2121	5.5862	4.3864	5.4814	4.9918	5.2304	7.2123	6.4158	5.5967	7.7052	4.6977	11.0859	6.7595	7.1763	5.4533
12.2074	12.646	12.7124	10.9848	9.043	10.1157	8.9187	9.3792	4.8123	7.2103	5.2232	8.5229	4.8047	6.9025	6.3383	8.4268	6.3147	5.4658	6.7505	5.2084	8.5636	8.9852	8.594	5.0861	5.3307	5.8424	5.6006	5.7862	6.9577	6.9293	5.9124	5.1546	5.231	6.0944	4.8925	5.0936	5.5221	4.3659	5.5767	4.752	5.1892	6.5328	6.2809	5.5301	7.0728	4.8906	9.8024	6.8299	7.3461	5.7149
12.341	11.6363	12.3282	10.9184	9.0967	9.7207	8.7339	9.4339	4.6602	6.4717	4.619	8.3072	5.1485	6.8063	6.2739	8.2518	5.9424	5.6355	7.0525	4.8439	8.7716	9.323	7.5079	5.0512	5.1205	5.9078	5.4016	5.9014	6.9316	6.8103	5.3694	5.0943	4.9259	6.2852	5.1729	4.9895	5.4208	4.9023	5.4612	5.0651	5.3119	6.5738	6.3317	5.2319	7.3547	4.8888	10.1495	6.3351	6.6404	5.5319
12.1089	11.4358	11.3824	10.5461	8.1627	9.2189	8.6135	8.7884	4.6806	6.5933	5.3951	9.311	5.0532	8.1606	7.2644	9.1856	6.5237	5.5271	6.7894	4.9279	7.8816	8.1728	8.255	5.2052	5.3275	7.0147	6.6348	5.4962	6.9739	6.8306	5.5741	5.4242	5.1939	6.0331	5.1686	5.4166	5.2884	4.968	5.6981	4.8479	5.1857	7.6675	6.3406	5.2109	6.8425	4.7428	9.1128	6.4875	6.8972	5.4548
11.8745	12.2179	11.9283	10.7926	7.9934	7.7262	8.172	9.0881	4.9368	5.4848	5.0271	9.4095	5.7761	7.7629	6.8903	9.3755	6.0091	5.7842	6.7831	4.8309	8.0211	8.8976	7.8264	5.3091	4.7829	6.574	5.761	5.4318	6.5136	6.5725	5.7754	4.9828	5.1899	6.1341	5.3793	5.7494	5.548	5.088	5.3884	4.7809	5.4065	6.3987	6.6232	4.9601	6.4881	4.9636	9.2091	7.0345	6.7942	5.464
11.9314	12.5549	11.4599	9.7627	8.8183	7.8179	7.6872	9.0297	4.9796	7.3263	5.1128	9.2665	5.2462	9.3645	6.8734	9.1518	7.0621	5.6669	6.2774	4.9405	9.5302	9.2612	7.8552	5.2005	5.1309	6.5052	6.2772	5.4483	8.1714	7.0761	6.043	5.1334	5.2172	5.9923	5.3781	5.5956	5.7406	5.1609	6.3221	5.4548	5.3915	7.9728	6.1955	5.2548	6.9732	4.8978	10.2552	6.8582	7.6578	5.4105
11.813	12.6627	12.1366	10.6315	9.1358	8.8556	8.8546	9.3952	4.8807	8.7063	5.0653	8.608	5.0849	6.6859	6.0658	8.5623	6.7381	5.7281	6.3959	4.9359	10.084	10.526	9.22	5.0255	5.3631	5.7232	5.3849	5.4926	7.4768	6.3058	6.4627	6.3008	6.1055	6.016	5.0813	5.3281	5.6198	5.1209	5.843	5.6269	5.4494	5.978	6.1443	5.6784	8.4772	5.1237	11.3196	7.0889	7.9598	5.4144
11.7879	12.6537	12.2945	10.9833	9.3525	8.759	8.5216	9.3994	4.7621	7.6146	4.938	8.3759	5.074	6.4167	6.0066	8.4019	6.2024	5.5351	6.5792	5.2592	9.7703	10.0197	9.1377	5.331	5.2313	5.4472	4.9769	5.6411	7.3515	6.3095	6.1625	6.0195	5.8783	6.1785	5.1347	5.649	5.6777	4.7623	5.6691	5.1496	5.3929	5.4726	6.2934	5.1657	7.7715	4.8856	11.2873	6.3076	8.1846	5.4584
12.2113	12.5923	12.0879	10.3485	8.4533	9.0926	8.4255	9.7088	4.6726	6.3131	4.8821	8.8677	4.9852	6.9431	6.4204	8.8322	6.3321	5.4032	7.24	4.9246	7.9931	8.6147	6.6845	4.9362	5.3548	5.6325	4.9196	5.7457	7.5284	6.6537	5.5503	5.4635	5.3536	6.3581	5.0531	5.3152	5.1784	4.9472	5.5206	5.1293	5.2007	5.6273	6.5905	5.4227	7.1187	4.5187	10.1325	6.6367	6.3702	5.2542
12.2859	11.414	11.6703	10.0876	8.1809	8.7347	8.4038	9.4611	5.032	9.4131	5.2062	8.1813	4.7455	6.488	5.8484	7.8999	6.625	5.2476	7.4751	4.8734	8.0496	10.1448	7.1044	5.0869	5.4195	5.3399	4.6384	5.8356	7.2894	6.8353	6.03	5.3052	5.0083	6.5541	5.4093	5.3315	5.6048	5.0014	5.6441	5.2189	5.2356	5.3059	6.8476	5.1515	6.3632	5.2736	9.2969	6.4673	6.939	5.7674
12.0159	12.6605	12.1979	11.3169	9.1763	10.0136	9.3795	9.9722	4.9943	7.9182	4.9086	8.6044	5.3414	6.9747	6.1428	8.5002	6.5311	5.6664	6.7881	4.7358	9.2784	9.6763	8.6765	5.0774	5.0755	5.9268	5.2242	5.5667	6.9743	6.15	5.7899	5.4292	5.2272	6.201	5.541	5.2089	5.4138	5.0071	5.6475	5.4576	5.5202	6.7621	6.1158	5.5058	7.7932	4.9148	10.6394	7.4736	7.6166	5.5253
11.7874	12.2564	12.2481	10.9618	9.0071	9.6101	8.5435	9.7843	4.7984	6.0157	4.8937	9.1491	4.9345	7.6861	6.4381	9.0768	5.9126	5.3641	6.8964	5.2494	8.1409	8.9238	6.7696	4.9664	5.2129	6.0597	5.4533	5.8503	7.1395	6.999	5.6136	5.0648	5.1351	6.3862	4.8658	5.3119	5.1905	4.7385	5.6263	5.0018	5.2878	6.8698	6.3931	5.0595	6.7957	4.7727	9.9747	6.2105	6.3385	5.4037
11.6427	12.2336	11.975	10.7125	8.5094	9.0554	8.7411	9.4972	4.7098	7.1952	5.1207	9.396	5.1697	8.1007	7.0624	9.3756	6.5178	5.5738	6.1814	4.8972	8.8656	9.3271	8.4012	4.9461	5.2275	6.8157	6.6039	5.544	7.9257	7.5288	5.7473	5.2964	5.1693	5.9034	4.86	5.4128	5.3633	4.7694	5.8852	5.0468	5.1067	7.949	6.0267	5.1738	7.4321	4.7293	9.9184	6.47	6.9482	5.2631
12.3909	12.1541	13.119	10.5657	8.5637	9.9533	9.2644	10.7537	4.3663	7.8295	5.1646	8.993	5.1827	7.9123	7.0612	8.8251	7.5872	5.4378	6.5348	5.0211	8.3153	8.9383	7.8424	5.0242	5.3562	6.7421	6.5239	5.4498	6.9975	7.2192	6.7766	5.2833	5.2338	6.1242	4.9424	5.2701	5.4202	5.2392	6.605	5.131	5.3982	7.5917	6.0921	5.2958	6.9886	4.6358	10.1545	7.5283	7.9423	5.606
12.3435	11.9971	12.0942	10.777	8.5565	9.9662	9.2579	9.9505	4.8867	6.9996	5.3236	8.9738	5.1575	7.8759	7.0925	8.8022	6.6119	5.7153	6.4985	4.9488	8.0242	8.6635	7.4416	4.9643	5.1155	6.31	5.7969	5.4964	7.0078	6.7656	5.915	5.3233	5.2405	6.272	5.1326	5.5004	5.4593	5.1042	5.5807	4.9165	5.2038	6.8514	6.2994	5.2801	7.3842	4.8689	10.3884	6.5618	7.1606	5.378
11.7606	11.8348	11.8471	10.6993	8.6223	9.8123	9.2107	10.0161	4.8439	7.341	5.2327	9.0071	5.0472	8.3686	6.8462	8.8713	7.2929	6.3869	6.2979	4.9301	8.0703	9.5895	7.6386	5.0243	5.3845	6.0769	5.8287	5.4223	7.7588	6.6266	5.9215	5.2667	5.2946	5.9958	4.8594	5.475	5.3955	5.2303	5.6374	4.9543	5.0894	8.9018	5.911	5.4553	6.9889	4.7107	9.8359	7.1938	7.2078	5.4108
12.0617	12.1677	12.5343	11.5989	9.0894	9.5981	8.9376	9.4216	4.5611	6.7619	4.8971	8.95	5.0842	7.0185	6.1447	8.9456	6.4457	5.9229	7.1819	4.7549	8.512	9.1391	6.963	5.6943	5.263	5.8007	4.8507	5.683	7.2552	6.6951	5.5632	5.6032	5.1866	6.2028	4.8966	5.7557	5.3251	5.0233	5.6672	5.0563	5.4118	6.9674	6.6245	5.4082	6.7875	4.4838	9.9447	7.0058	6.9947	5.613
12.2377	13.0326	12.99	11.3674	9.1325	10.1918	8.5839	9.3091	4.8013	6.8277	5.0915	8.3852	5.0431	7.1641	6.432	8.2905	6.6079	5.782	7.0485	5.0801	8.8147	9.7618	7.0941	4.9711	5.577	5.8029	5.5483	5.5673	7.1237	6.7856	5.7438	5.3403	5.1776	6.2662	4.9268	5.474	5.4335	4.7695	5.7366	5.1121	5.357	6.5993	6.4846	4.9852	6.666	4.4933	9.6695	5.6629	5.5931	5.5098
12.0021	12.0303	11.4328	9.3567	8.4956	7.85	7.6136	8.4987	5.1023	7.5075	5.114	9.1562	5.045	8.4489	6.9749	9.1074	6.6255	5.7468	6.2885	4.9969	9.0784	9.2594	8.139	5.0337	5.1747	6.3667	5.858	5.4308	7.4382	6.8477	6.0437	5.0709	5.2233	6.2049	5.3207	5.7874	6.5263	5.1647	6.2978	5.0399	5.4617	7.4204	6.3247	5.0226	7.5839	4.7409	10.3908	6.2125	7.5668	5.3197
11.8128	12.507	12.0566	9.9236	8.6759	8.2492	7.5869	9.1548	4.866	6.2887	5.1572	8.7719	4.9499	7.0961	6.4521	8.7822	6.2271	5.6169	6.8931	5.0393	8.8192	9.5774	6.2613	5.0474	5.7491	5.5449	4.7693	5.6864	7.4356	6.7534	5.4801	5.1785	5.1825	6.5565	5.1492	5.5729	6.5634	4.912	5.9537	4.6201	5.4295	5.8586	6.569	5.1569	7.4971	4.7792	10.2823	5.9154	6.3582	5.7104
7.9699	9.3879	8.687	7.6467	7.937	6.3123	6.7145	7.0898	4.8408	5.1653	5.0822	4.8879	5.0285	6.2149	5.5201	5.8349	5.8236	5.472	8.808	5.0825	5.8177	5.1707	5.4137	5.5651	5.455	5.2706	4.1658	6.9556	7.1905	7.8538	5.0829	5.1273	5.3893	7.4975	5.4597	6.2014	5.7549	5.0688	5.6813	4.613	5.6127	4.8561	8.1601	5.1039	6.4398	4.8093	5.9187	5.2035	5.2064	6.1753
11.9431	12.5474	12.2776	10.9109	9.5403	9.0596	8.5802	9.0304	4.8442	7.8022	4.9139	8.579	5.0232	6.5656	6.0827	8.4914	6.2888	5.6069	6.3196	5.0434	10.1019	10.4119	9.4444	5.2919	5.3388	5.5581	5.1041	5.7029	7.6642	6.1084	5.819	5.9879	5.9442	6.1871	5.2196	5.3826	5.4299	4.8833	5.8574	6.3806	5.4876	6.2341	6.0616	5.3156	8.0694	4.8386	11.2138	6.2426	7.2314	5.5527
12.0226	12.2127	12.5393	11.3725	9.1895	9.374	8.8382	9.7554	4.798	6.7884	5.2423	8.7662	5.0843	7.6317	6.947	8.5798	5.8816	5.4217	6.9342	5.2427	9.3409	9.6332	7.0488	5.0832	5.1638	6.1297	5.3066	5.5753	6.8074	6.5386	5.7544	5.2056	5.1384	6.3045	5.0892	5.9149	5.6115	4.9204	5.3007	5.2184	5.2321	6.2156	6.5745	5.2928	6.0821	5.0596	8.7659	7.5029	7.3053	5.4162
12.3928	11.8484	12.2411	11.2682	9.3106	8.2871	8.0397	10.5658	5.0868	7.2209	4.7553	9.7157	5.2693	8.0015	7.4675	9.679	6.2381	6.662	6.6609	4.8222	9.1314	10.8053	6.8508	5.1905	6.7771	6.2275	5.8205	5.4749	8.1639	8.2063	5.2373	5.2701	5.1988	7.4535	5.3603	5.1932	5.2953	5.0787	6.9296	4.9116	5.5072	5.3413	6.0423	5.0717	6.2066	4.8202	9.1934	5.6521	6.8004	5.3495
12.1752	12.3145	12.2167	11.3445	8.8524	8.9646	8.3095	9.078	5.0197	6.0174	4.7303	9.4426	5.6715	7.9582	6.2386	9.4903	6.6354	5.9071	7.1655	5.1079	8.6415	8.5271	7.2506	5.0964	4.8779	5.6461	4.9654	5.4603	7.3789	6.506	5.4051	5.2237	5.0617	6.1845	5.4739	5.3872	5.3826	5.065	5.7596	4.8003	5.4517	6.9075	6.3551	5.1829	7.6316	4.9302	11.0952	6.8662	6.5538	5.6302
11.3036	12.0978	12.0017	9.6158	8.7099	7.2809	7.2133	8.8294	5.274	5.6368	5.1964	8.4752	5.1102	6.9893	6.5325	8.5658	5.8826	5.4317	7.7838	5.0516	8.5411	10.1691	6.1454	5.1321	5.0477	5.5345	5.194	5.8757	6.9564	6.9828	5.0818	4.9973	5.0755	6.7024	5.6281	5.9211	5.6461	5.0297	5.523	4.6557	5.5254	6.6458	7.1292	5.0261	5.8775	4.8647	8.5552	7.6577	6.3424	5.639
11.82	12.0804	12.1111	10.6723	8.935	8.0156	7.9178	9.7727	4.9451	7.5242	4.8896	9.5973	4.8951	8.3454	7.2938	9.6134	6.1436	5.3849	6.5583	4.8193	9.2057	10.1103	7.9697	5.254	5.1332	5.9151	5.7035	5.8105	7.0482	6.5501	6.1986	5.0731	5.0417	6.021	5.3472	5.4212	5.5823	5.0685	5.2635	5.3969	5.2921	6.9201	6.153	5.3222	6.7066	4.3817	9.761	6.8919	7.4463	5.3627
11.657	12.6515	12.0245	10.9449	9.4243	8.4671	8.5849	9.5708	4.8824	7.2107	4.6083	9.3583	5.6449	8.1836	7.7152	9.3519	6.6131	5.9004	6.4361	4.8744	9.8076	9.5301	7.9852	5.2049	4.9422	6.1429	6.0709	5.4541	8.8016	7.1741	6.5157	5.2145	4.8949	5.8777	5.44	5.2927	5.5508	4.9411	5.531	5.3134	5.4566	7.5297	5.8319	5.1234	7.0811	4.8554	9.8928	6.339	7.3731	5.4138
11.6151	12.2567	11.8488	10.3581	7.9463	8.2385	8.4442	9.3827	4.8458	6.5446	4.5887	9.341	5.7237	8.2913	7.3608	9.2062	6.1582	5.5647	6.7524	4.6321	7.5131	8.0909	7.5395	5.0497	5.1167	6.0296	5.6193	5.6927	6.8256	6.8997	5.6434	4.9703	4.9666	6.1012	5.2152	5.0393	5.3856	5.1763	5.3417	5.0063	5.5732	7.8079	6.1114	5.0175	6.7729	4.7639	9.8456	6.4756	6.9862	5.4709
10.9161	11.108	10.4095	10.1575	7.9896	7.3119	7.7702	8.5965	5.1224	6.7557	5.1791	9.8793	5.2282	9.2518	7.2665	9.7405	5.9545	5.4589	7.086	4.8475	8.1851	8.6754	8.1015	5.2267	4.8981	6.4389	6.1042	5.4948	8.3093	7.8482	5.6633	5.3022	5.0145	6.1935	5.234	5.5406	5.4965	4.5944	5.3502	4.9455	5.3859	7.9884	6.4572	5.0178	6.9471	4.8051	9.3174	6.5631	7.0332	5.5515
11.8573	12.2722	12.0288	10.8323	8.4139	7.9626	7.6265	9.1842	4.7835	6.5978	5.2334	9.4843	5.6536	8.6735	7.4934	9.3748	7.0737	6.5688	6.6375	5.0919	8.9482	9.5326	7.5922	5.1252	5.3193	6.7815	6.6573	5.3384	8.018	7.5938	5.8149	5.4166	5.287	6.105	5.1365	5.4832	5.6438	4.8424	5.207	4.474	5.5994	7.4939	6.0671	4.6686	7.3053	5.0147	10.3709	5.9475	6.0094	5.3597
11.969	12.8035	12.2877	9.579	8.6198	7.7531	7.7399	9.0418	4.9284	8.8461	5.0914	9.3657	4.8727	7.3531	7.0389	9.2734	6.5986	5.6841	6.7565	5.0782	9.1761	10.2933	7.5225	5.0581	5.7164	5.6739	5.1754	5.5516	7.9935	6.6914	5.8948	5.3643	5.2375	6.144	5.194	5.636	6.1359	4.8622	8.1544	4.761	5.4566	7.5389	6.5321	5.1341	7.8312	4.9411	10.2912	7.215	8.0964	5.566
11.8206	12.278	12.0535	9.8712	8.6176	7.6971	7.5608	9.1576	5.0348	6.1846	4.8974	9.1205	5.1253	7.4517	6.5523	9.0555	5.9166	5.3944	6.7326	5.0095	8.5757	9.6009	6.3581	4.8583	6.1634	5.8377	5.2943	5.5724	7.2494	6.8296	5.4609	5.1252	4.9438	6.6851	5.1729	5.5654	5.5612	5.2841	5.2962	4.605	5.1676	7.1727	6.2816	5.0744	7.2449	4.6448	10.1433	6.1249	5.6389	5.3191
11.4474	11.7519	11.3543	8.7596	9.5388	7.1402	6.9041	7.788	5.0354	7.6462	4.9312	9.5063	5.4401	7.3825	6.5448	9.539	6.1405	5.9736	7.1115	5.1196	10.0429	10.413	6.7379	5.2449	5.216	5.7146	5.1143	6.3903	8.9354	7.5133	5.4821	5.1696	5.1064	6.3624	5.0491	5.5656	5.4084	4.9365	6.1937	4.4911	5.1962	4.884	6.5574	5.093	6.4805	4.9756	9.0753	5.5319	7.0446	5.3592
11.686	12.2734	12.0504	9.5469	8.4895	7.6036	8.0565	9.1285	4.7594	7.1443	4.8032	9.3238	5.4954	7.3377	6.6473	9.1804	6.2229	5.4719	6.7253	5.1041	8.6676	9.2684	7.3254	5.1924	5.3125	5.7973	5.4827	5.8071	7.5371	7.5042	5.9044	5.1341	5.4539	6.2096	5.0147	5.4665	6.667	4.7705	5.565	4.7816	5.2362	6.8098	6.3713	5.337	6.9156	4.5495	9.6	6.9348	6.6579	5.469
11.9786	12.6537	12.3639	10.3864	9.549	9.0814	8.8777	9.4356	5.057	7.9722	5.0847	7.7852	4.8314	6.1918	5.901	7.6574	6.4026	5.6639	6.7268	5.1857	10.025	10.8613	9.6518	5.2231	5.4106	5.553	4.7936	5.6363	7.5197	6.3432	5.6756	5.7755	5.6636	6.2401	5.1781	5.6591	5.699	4.9636	5.5828	6.3702	5.4146	5.3072	6.3927	5.2325	8.0224	4.8691	11.3088	6.2109	7.3633	5.3643
11.9722	12.6195	12.3375	10.3675	9.5437	8.9383	8.1732	9.027	5.0355	6.8963	5.0384	7.9061	5.0083	6.3706	5.9881	7.7679	6.0412	5.3945	6.8694	5.0675	10.0444	9.8265	9.5979	5.3378	5.1515	5.3239	4.6125	5.9221	7.1664	6.3943	5.2654	5.4108	5.4181	6.4243	5.3189	5.5808	5.6449	4.7895	5.6092	5.3022	5.4447	5.6889	6.5225	5.3042	7.7348	4.8959	10.1574	5.7442	7.0135	5.6182
[truncated: 279 more columns]

## Sheet: TrS3
Training data set 1: 57 samples
BM10050	BM11050	BM10436	BM10602	BM10438	BM10902	BM10830	BM10517	BM10660	BM10188	BM10537	BM10632	BM10630	BM10911	BM10067	BM10056	BM10787	BM10133	BM11059	BM10245	BM10390	BM10148	BM10862	BM10401	BM10400	BM10639	BM10159	BM10195	BM10506	BM10777	BM10166	BM10137	BM11040	BM10800	BM11126	BM10429	BM10868	BM10744	BM10829	BM10740	BM10097	BM10860	BM10398	BM10404	BM10576	BM10420	BM10606	BM10722	BM10105	BM10220
12.1012	12.2874	11.8611	10.2872	9.0904	9.8404	9.3789	9.8527	4.7059	7.7312	5.0102	8.8299	5.0414	7.7519	6.9343	8.8205	7.3052	6.1905	6.0682	5.0213	9.0802	9.865	8.3209	5.1372	5.3749	6.1833	5.9714	5.4774	7.3447	6.7019	6.0855	5.8439	5.826	5.9663	4.9509	5.2436	5.518	4.8198	5.5695	5.1076	5.5447	6.4234	5.9569	5.546	7.9683	4.5571	10.5181	7.7346	7.7825	5.4446
11.7325	12.3285	12.296	10.774	9.1936	9.7298	8.9739	9.6475	4.8957	7.3675	4.7036	8.9356	4.7992	6.7515	6.2745	8.8936	6.9524	5.4074	5.962	5.1253	9.7835	9.5897	7.899	5.3038	5.5984	5.7463	5.062	5.3492	6.6723	6.6012	6.4835	5.1443	5.3995	6.3516	4.9716	5.6244	6.0421	4.5864	5.4271	4.9401	5.3041	5.704	5.7891	5.2222	7.5063	5.292	9.9082	6.7043	7.601	5.4301
12.2871	12.1242	12.5962	10.8596	9.0887	10.4154	8.8872	9.9289	4.752	7.8012	5.2842	8.9375	4.7879	8.2375	6.986	8.9465	7.5514	6.2239	5.6087	5.0555	9.0629	9.4083	7.7545	5.1692	5.5803	5.994	5.8598	5.3267	7.558	6.8462	6.6663	5.3204	5.4109	5.7737	5.0696	5.2265	6.878	4.5654	5.8392	5.3216	5.5122	6.4025	5.5617	5.5812	8.1537	4.9153	10.2514	7.2611	8.16	5.3008
11.3526	12.4273	12.1506	10.6439	8.5807	9.2385	8.0316	9.0033	4.7336	6.733	5.0249	8.8806	4.99	8.6957	7.2298	8.9308	6.1175	5.9956	6.112	5.0196	8.8346	9.456	7.3094	5.1279	5.457	6.125	6.0375	5.6756	7.0114	6.9826	5.5147	4.9884	5.3115	5.9971	4.7666	5.3465	5.3281	4.9007	5.2423	5.858	5.4678	6.1048	5.9418	5.2943	6.5966	4.9992	9.1115	5.9991	6.1961	5.4357
12.0454	11.1987	11.8186	10.5425	9.3899	9.9922	8.7545	9.3327	4.8788	7.4507	5.1605	9.8548	5.1936	8.9915	7.977	9.8239	6.1219	6.2621	5.7803	5.1841	9.0375	9.206	7.6396	5.0054	5.6135	6.9621	6.8636	5.3788	8.0614	7.2845	5.9542	4.9083	5.0912	5.9718	4.9724	5.0998	5.8253	4.7079	5.4603	4.767	5.2993	7.8373	5.6781	5.1704	6.7363	4.6604	8.5072	7.4631	6.6811	5.2162
12.0176	11.8389	11.6684	10.9085	8.9309	9.917	9.1682	10.1337	4.7121	7.9639	5.3939	9.2103	5.2606	8.1873	7.5643	9.3091	6.8659	5.6755	5.664	4.9684	8.6874	9.1221	8.5633	5.3587	5.2144	6.8381	6.7015	5.2608	7.3547	7.3283	6.6442	5.1283	5.3127	5.7645	4.6801	5.2376	5.5543	4.1854	5.6531	4.9903	5.4462	6.7146	5.7158	5.6073	7.5953	4.8729	9.8279	7.2549	7.6887	5.4271
12.2166	12.4205	13.0535	11.4409	9.325	10.3823	8.9891	9.962	4.6777	8.2435	5.1802	8.7863	5.1023	7.0056	6.7025	8.8211	7.6325	6.3724	5.7892	5.0221	9.0815	9.5616	8.102	5.1488	5.8828	6.017	5.9362	5.2449	7.8314	6.812	6.4653	5.1514	5.3405	6.0172	5.1198	5.2971	6.268	4.5995	5.5046	4.8456	5.5419	6.078	5.7095	5.5421	8.355	4.8848	10.5844	7.4708	7.8927	5.4301
12.1225	11.4942	11.8767	10.835	9.2005	10.3782	9.3583	10.0445	4.6781	7.1332	5.0015	8.5525	5.2178	7.6367	6.769	8.4269	6.7587	5.837	5.8677	5.0844	8.9298	8.6719	8.825	5.216	5.1156	5.8658	5.8706	5.556	7.0191	6.4674	6.2442	5.0117	5.3773	5.9331	4.9694	5.4649	5.7309	4.3823	5.816	4.9665	5.4105	6.5853	5.795	5.3186	7.2153	5.0591	9.0659	6.885	8.0817	5.3776
12.145	11.8593	12.054	11.1276	9.5424	10.3852	9.3553	10.1019	4.7842	7.1436	5.3845	8.7526	5.722	7.5366	7.2849	8.8005	7.9875	6.3406	5.8604	5.075	8.9699	8.8349	7.5789	5.2387	5.1745	5.7874	5.609	5.3625	6.9047	6.6835	6.3071	4.9292	5.2395	5.9486	5.0757	5.3951	5.5624	4.6112	5.5639	5.0204	5.4806	6.019	5.8487	5.6801	6.8795	4.9018	9.1822	8.1547	8.5375	5.49
11.9459	12.1711	12.3353	11.141	9.1584	10.587	9.1953	9.5178	4.7769	7.2081	5.0209	8.9446	5.1319	7.4403	6.5002	8.9332	6.2977	5.4497	6.211	5.1399	8.7425	9.1573	7.4552	5.4047	5.284	5.5778	4.7821	5.6148	6.9907	6.2207	6.002	4.9503	5.3353	6.0301	5.1001	5.3984	5.3446	4.765	5.6328	4.5322	5.4384	5.3233	6.086	5.2859	7.2383	4.9349	9.4814	7.2141	8.1612	5.4238
11.8995	13.3703	12.121	10.2352	8.8243	8.0922	7.868	9.1401	4.8731	7.7249	5.2855	9.2197	5.0418	7.4438	6.6055	9.1233	6.4572	5.4646	6.9829	4.9963	9.2005	10.2498	7.6304	5.2617	5.3896	5.8984	5.1837	5.7753	7.6926	6.4974	6.0116	5.1918	5.0791	6.2443	5.2975	5.5381	6.2168	4.9834	5.6033	4.848	5.5514	6.8548	6.4469	4.9746	7.5888	4.9725	11.302	6.2397	6.4759	5.4668
11.6677	12.6492	12.1871	10.2813	9.797	7.9798	7.8826	9.42	4.8999	7.3291	4.7737	9.1477	5.6162	7.6836	6.7342	9.2405	6.4372	5.4377	6.6932	4.9245	10.1389	9.9516	8.0662	5.1999	5.1315	5.9106	5.5026	5.6416	8.1712	6.7683	6.4281	5.0566	5.0612	6.0729	5.5354	5.0444	5.349	5.1647	5.9439	4.9108	5.4141	7.2047	6.0471	5.1183	7.2391	4.9173	10.7016	6.6244	7.5044	5.451
11.9475	13.1758	12.2861	10.6769	9.3176	8.8229	8.2862	8.9375	4.994	7.6788	4.6181	8.4965	5.3839	6.6966	5.7678	8.4412	6.5875	5.4139	6.6992	4.8259	10.4423	9.9295	9.8462	5.2564	4.88	5.7995	4.7066	5.3868	7.8379	5.7729	5.4978	6.1182	5.4887	6.0366	5.387	5.76	5.4646	5.5003	5.7958	6.0551	5.6807	5.6858	6.3969	5.1667	8.0755	4.7914	11.1818	6.2754	7.3292	5.4805
11.757	12.5453	12.2748	10.0444	9.1682	7.7376	7.3033	8.3894	5.2149	5.8071	5.2575	7.7001	5.1517	6.8831	6.0784	7.7021	6.1711	5.8659	7.3197	5.0691	9.8005	9.7332	7.9162	5.4011	4.9565	5.4444	4.3685	5.7399	7.2041	6.3272	5.1693	5.1812	5.2583	6.5559	5.5267	6.4419	5.5316	5.2859	5.4658	5.0856	5.5332	5.1498	7.2888	4.8861	7.2557	4.8448	10.5742	5.3373	5.5271	5.5504
11.9492	11.5173	12.0384	10.751	9.4001	10.0439	8.9928	9.8367	4.5313	7.4885	5.0113	8.4507	5.4212	7.9612	7.0754	8.9909	6.7088	5.7427	6.0419	5.1491	9.1119	9.8394	7.8914	5.0905	6.4228	5.7614	5.4954	5.4146	7.0009	6.8168	5.8575	4.9021	5.2571	6.8075	4.7706	5.2672	5.7605	4.4692	5.4057	4.4716	5.3297	7.4758	5.8606	5.1436	7.8295	4.8671	10.41	6.5937	6.9423	5.4381
12.1375	12.1397	12.1021	10.8107	9.2149	10.5881	9.3153	10.0077	4.9648	6.8856	4.8616	8.5199	5.6492	7.2504	6.2217	8.7735	6.2695	5.7224	6.1175	4.8864	8.5564	8.8328	8.0834	5.3343	5.3077	5.6689	5.208	5.4172	6.7483	7.0482	5.8192	4.9421	5.338	5.9984	5.0653	5.5173	6.0198	4.7021	5.3567	4.7713	5.3191	5.84	5.8493	5.1657	6.9193	4.7764	9.5333	6.4801	7.4458	5.3997
12.216	12.421	12.1668	10.8402	9.4183	10.2894	9.2186	9.8411	4.7614	6.3264	4.7984	8.9171	5.1409	7.4664	7.0252	9.1067	6.2749	5.6275	6.2365	5.0056	8.3693	8.9774	7.0294	5.2989	5.7782	5.4678	5.047	5.4371	6.9109	6.9421	5.8726	4.8963	5.4056	6.2191	4.9289	5.2563	5.9433	4.7521	5.7254	4.3718	5.3799	6.591	5.8341	5.1522	6.6713	4.9105	8.5261	6.1137	6.4719	5.5432
11.9325	12.215	12.8521	11.144	8.9839	10.3776	8.7524	9.2319	4.7934	7.2045	5.0107	8.9754	5.226	7.4569	6.6292	8.943	6.4971	5.3468	6.2331	4.9747	8.6397	9.396	7.1552	5.4856	5.4192	5.3977	4.8775	5.4207	7.2999	6.2069	6.0096	4.8724	5.1062	6.0418	4.9834	5.4983	6.0049	4.9679	5.7321	4.5701	5.4628	6.4579	6.0764	4.9731	7.4561	4.6858	10.5091	6.064	6.2845	5.4077
11.983	12.6694	12.1671	10.09	9.1923	8.1648	7.6475	9.2238	5.143	6.6463	4.7563	8.4184	5.3473	6.4269	5.8993	8.5147	6.7041	5.4838	6.7877	4.7663	9.7163	9.8448	6.7533	5.4249	5.19	5.2869	4.6483	5.6826	7.4455	6.2559	5.5252	5.1139	5.3449	6.2303	5.2033	5.4822	5.7735	4.791	5.6207	4.2032	5.3943	5.6673	6.5591	4.8675	8.3491	5.0596	11.276	5.7869	6.7407	5.627
11.9909	12.554	12.0202	10.3887	9.0222	8.0337	7.5338	9.1845	4.6996	6.6114	5.0314	9.2231	5.6378	8.1026	7.3583	9.1661	5.8001	5.4332	6.9155	4.9372	9.5838	8.9311	7.4187	5.2569	5.0594	5.8878	5.4761	5.5904	7.8949	6.5037	5.6653	5.0974	5.2862	6.0813	5.086	5.3865	6.491	4.7726	5.2651	4.7084	5.5291	7.3615	6.4848	4.9542	7.2018	4.8909	9.9574	5.7711	6.2138	5.6753
11.7484	12.1665	11.7449	10.144	9.3946	8.0349	7.7364	9.2288	4.8838	6.5655	4.5332	9.4917	5.2605	7.5535	6.9578	9.453	6.2345	5.8068	6.2629	4.933	9.6464	9.0119	7.3866	5.0234	5.0341	5.7592	5.3895	5.404	7.9276	7.2737	6.0902	4.8883	5.2359	5.864	4.9286	5.2844	5.6315	5.1626	5.4939	4.6702	5.3222	6.827	5.9708	5.0903	6.6969	5.0542	10.0861	5.9644	7.0172	5.6515
11.9044	12.5393	12.1725	10.4851	9.2606	8.8606	8.7425	9.7532	4.3201	8.0858	4.7755	8.7168	4.9174	6.8777	6.4649	8.6079	6.6448	6.0601	6.1396	4.8789	9.7067	10.5212	8.6427	5.1999	5.6209	5.8611	5.6549	5.4589	7.5276	6.2992	6.2472	5.4927	5.3521	5.9042	5.0763	5.1287	5.336	4.9196	5.6946	5.691	5.3673	5.7371	5.9464	5.395	7.6792	4.608	10.871	7.385	7.7036	5.1962
11.826	12.3502	12.4185	10.6646	9.0378	9.7466	8.844	9.7027	4.8875	7.7581	4.9921	8.6228	5.1845	6.8578	6.6424	8.7428	6.5935	5.7179	7.0927	4.7236	8.9439	10.0064	7.9898	5.1228	5.0938	5.603	5.385	5.9504	7.0151	6.9106	5.6938	4.9986	5.2822	6.0042	4.6756	5.0335	4.9062	4.6392	5.8764	5.1792	5.3266	6.6313	6.2053	5.3901	7.8192	4.8274	10.5883	6.9966	6.6845	5.4506
11.7272	12.5174	11.9257	9.967	8.6492	9.7328	8.8317	9.2016	4.5953	6.4919	4.9564	8.1031	5.2134	6.0523	5.9589	8.0944	5.5371	5.395	7.749	4.9595	8.1028	8.5854	6.7592	5.1912	5.2796	5.1555	4.564	6.7162	6.9087	7.193	5.3842	4.79	5.1699	6.1938	4.7255	5.3246	5.3163	4.9296	5.6946	4.6711	5.2758	5.5644	6.8923	5.3227	6.6708	4.9629	9.623	5.2531	5.5842	5.7384
11.82	12.5443	12.0353	10.4103	8.8517	7.7886	8.039	9.4829	4.7919	6.1348	4.994	9.5597	5.0669	8.155	6.8219	9.5089	6.1655	5.342	7.1097	5.0943	9.2077	9.3385	6.8773	5.1345	5.3931	6.0768	5.6294	5.8562	7.2788	7.1251	5.5524	5.1536	5.036	6.2213	5.3919	5.6225	5.5023	5.0915	5.4338	4.5582	5.7494	6.897	6.4229	5.0465	7.2163	5.0339	10.5194	6.8166	6.7506	5.5343
11.5026	12.1994	11.825	10.6257	8.7198	7.643	7.8659	9.0725	4.6948	6.9103	5.0238	9.12	5.3393	7.9985	7.0994	9.0042	6.1408	5.6027	6.378	4.9057	8.8427	9.1388	8.1708	4.9442	5.2977	6.0552	5.613	5.2983	7.0968	6.6898	6.1734	5.4466	5.4984	6.0344	5.2368	5.8154	5.3594	5.0588	5.9126	5.1357	5.4128	6.8022	6.1023	4.941	7.376	4.7489	10.3492	6.4782	7.6418	5.41
11.8641	12.6582	12.3674	10.3182	9.2245	8.4015	7.9309	8.3869	5.0081	6.8653	5.1284	7.6729	5.0971	6.4245	5.5648	7.7174	6.0259	5.4703	7.2006	5.2801	9.7284	9.9703	9.2429	5.4096	5.0027	5.2537	4.4328	5.8329	7.3768	6.4287	5.3617	5.3794	5.1485	6.3512	5.4374	5.7817	5.6868	4.942	5.5723	5.7844	5.2219	5.4566	6.7058	5.1968	7.0897	4.8553	10.5152	5.5444	6.3251	5.4442
11.9895	12.6739	12.3795	10.1683	9.1895	8.2545	7.7379	8.3006	4.6837	6.4956	5.1289	7.4762	5.2945	6.2548	5.5168	7.593	5.8948	5.5237	7.1996	4.9026	9.9039	9.7635	9.2011	5.172	5.0862	5.2615	4.554	5.7566	7.2062	6.4982	5.2612	5.2863	5.4346	6.4818	5.0701	5.4607	5.7639	4.9592	5.3196	5.838	5.319	5.7027	6.7527	5.2708	7.5762	4.8883	10.3898	5.6617	6.4909	5.7143
12.2113	12.5923	12.0879	10.3485	8.4533	9.0926	8.4255	9.7088	4.6726	6.3131	4.8821	8.8677	4.9852	6.9431	6.4204	8.8322	6.3321	5.4032	7.24	4.9246	7.9931	8.6147	6.6845	4.9362	5.3548	5.6325	4.9196	5.7457	7.5284	6.6537	5.5503	5.4635	5.3536	6.3581	5.0531	5.3152	5.1784	4.9472	5.5206	5.1293	5.2007	5.6273	6.5905	5.4227	7.1187	4.5187	10.1325	6.6367	6.3702	5.2542
12.2859	11.414	11.6703	10.0876	8.1809	8.7347	8.4038	9.4611	5.032	9.4131	5.2062	8.1813	4.7455	6.488	5.8484	7.8999	6.625	5.2476	7.4751	4.8734	8.0496	10.1448	7.1044	5.0869	5.4195	5.3399	4.6384	5.8356	7.2894	6.8353	6.03	5.3052	5.0083	6.5541	5.4093	5.3315	5.6048	5.0014	5.6441	5.2189	5.2356	5.3059	6.8476	5.1515	6.3632	5.2736	9.2969	6.4673	6.939	5.7674
12.0159	12.6605	12.1979	11.3169	9.1763	10.0136	9.3795	9.9722	4.9943	7.9182	4.9086	8.6044	5.3414	6.9747	6.1428	8.5002	6.5311	5.6664	6.7881	4.7358	9.2784	9.6763	8.6765	5.0774	5.0755	5.9268	5.2242	5.5667	6.9743	6.15	5.7899	5.4292	5.2272	6.201	5.541	5.2089	5.4138	5.0071	5.6475	5.4576	5.5202	6.7621	6.1158	5.5058	7.7932	4.9148	10.6394	7.4736	7.6166	5.5253
11.7874	12.2564	12.2481	10.9618	9.0071	9.6101	8.5435	9.7843	4.7984	6.0157	4.8937	9.1491	4.9345	7.6861	6.4381	9.0768	5.9126	5.3641	6.8964	5.2494	8.1409	8.9238	6.7696	4.9664	5.2129	6.0597	5.4533	5.8503	7.1395	6.999	5.6136	5.0648	5.1351	6.3862	4.8658	5.3119	5.1905	4.7385	5.6263	5.0018	5.2878	6.8698	6.3931	5.0595	6.7957	4.7727	9.9747	6.2105	6.3385	5.4037
11.6427	12.2336	11.975	10.7125	8.5094	9.0554	8.7411	9.4972	4.7098	7.1952	5.1207	9.396	5.1697	8.1007	7.0624	9.3756	6.5178	5.5738	6.1814	4.8972	8.8656	9.3271	8.4012	4.9461	5.2275	6.8157	6.6039	5.544	7.9257	7.5288	5.7473	5.2964	5.1693	5.9034	4.86	5.4128	5.3633	4.7694	5.8852	5.0468	5.1067	7.949	6.0267	5.1738	7.4321	4.7293	9.9184	6.47	6.9482	5.2631
12.3909	12.1541	13.119	10.5657	8.5637	9.9533	9.2644	10.7537	4.3663	7.8295	5.1646	8.993	5.1827	7.9123	7.0612	8.8251	7.5872	5.4378	6.5348	5.0211	8.3153	8.9383	7.8424	5.0242	5.3562	6.7421	6.5239	5.4498	6.9975	7.2192	6.7766	5.2833	5.2338	6.1242	4.9424	5.2701	5.4202	5.2392	6.605	5.131	5.3982	7.5917	6.0921	5.2958	6.9886	4.6358	10.1545	7.5283	7.9423	5.606
12.3435	11.9971	12.0942	10.777	8.5565	9.9662	9.2579	9.9505	4.8867	6.9996	5.3236	8.9738	5.1575	7.8759	7.0925	8.8022	6.6119	5.7153	6.4985	4.9488	8.0242	8.6635	7.4416	4.9643	5.1155	6.31	5.7969	5.4964	7.0078	6.7656	5.915	5.3233	5.2405	6.272	5.1326	5.5004	5.4593	5.1042	5.5807	4.9165	5.2038	6.8514	6.2994	5.2801	7.3842	4.8689	10.3884	6.5618	7.1606	5.378
11.7606	11.8348	11.8471	10.6993	8.6223	9.8123	9.2107	10.0161	4.8439	7.341	5.2327	9.0071	5.0472	8.3686	6.8462	8.8713	7.2929	6.3869	6.2979	4.9301	8.0703	9.5895	7.6386	5.0243	5.3845	6.0769	5.8287	5.4223	7.7588	6.6266	5.9215	5.2667	5.2946	5.9958	4.8594	5.475	5.3955	5.2303	5.6374	4.9543	5.0894	8.9018	5.911	5.4553	6.9889	4.7107	9.8359	7.1938	7.2078	5.4108
12.0617	12.1677	12.5343	11.5989	9.0894	9.5981	8.9376	9.4216	4.5611	6.7619	4.8971	8.95	5.0842	7.0185	6.1447	8.9456	6.4457	5.9229	7.1819	4.7549	8.512	9.1391	6.963	5.6943	5.263	5.8007	4.8507	5.683	7.2552	6.6951	5.5632	5.6032	5.1866	6.2028	4.8966	5.7557	5.3251	5.0233	5.6672	5.0563	5.4118	6.9674	6.6245	5.4082	6.7875	4.4838	9.9447	7.0058	6.9947	5.613
12.2377	13.0326	12.99	11.3674	9.1325	10.1918	8.5839	9.3091	4.8013	6.8277	5.0915	8.3852	5.0431	7.1641	6.432	8.2905	6.6079	5.782	7.0485	5.0801	8.8147	9.7618	7.0941	4.9711	5.577	5.8029	5.5483	5.5673	7.1237	6.7856	5.7438	5.3403	5.1776	6.2662	4.9268	5.474	5.4335	4.7695	5.7366	5.1121	5.357	6.5993	6.4846	4.9852	6.666	4.4933	9.6695	5.6629	5.5931	5.5098
12.0021	12.0303	11.4328	9.3567	8.4956	7.85	7.6136	8.4987	5.1023	7.5075	5.114	9.1562	5.045	8.4489	6.9749	9.1074	6.6255	5.7468	6.2885	4.9969	9.0784	9.2594	8.139	5.0337	5.1747	6.3667	5.858	5.4308	7.4382	6.8477	6.0437	5.0709	5.2233	6.2049	5.3207	5.7874	6.5263	5.1647	6.2978	5.0399	5.4617	7.4204	6.3247	5.0226	7.5839	4.7409	10.3908	6.2125	7.5668	5.3197
11.8128	12.507	12.0566	9.9236	8.6759	8.2492	7.5869	9.1548	4.866	6.2887	5.1572	8.7719	4.9499	7.0961	6.4521	8.7822	6.2271	5.6169	6.8931	5.0393	8.8192	9.5774	6.2613	5.0474	5.7491	5.5449	4.7693	5.6864	7.4356	6.7534	5.4801	5.1785	5.1825	6.5565	5.1492	5.5729	6.5634	4.912	5.9537	4.6201	5.4295	5.8586	6.569	5.1569	7.4971	4.7792	10.2823	5.9154	6.3582	5.7104
7.9699	9.3879	8.687	7.6467	7.937	6.3123	6.7145	7.0898	4.8408	5.1653	5.0822	4.8879	5.0285	6.2149	5.5201	5.8349	5.8236	5.472	8.808	5.0825	5.8177	5.1707	5.4137	5.5651	5.455	5.2706	4.1658	6.9556	7.1905	7.8538	5.0829	5.1273	5.3893	7.4975	5.4597	6.2014	5.7549	5.0688	5.6813	4.613	5.6127	4.8561	8.1601	5.1039	6.4398	4.8093	5.9187	5.2035	5.2064	6.1753
11.9431	12.5474	12.2776	10.9109	9.5403	9.0596	8.5802	9.0304	4.8442	7.8022	4.9139	8.579	5.0232	6.5656	6.0827	8.4914	6.2888	5.6069	6.3196	5.0434	10.1019	10.4119	9.4444	5.2919	5.3388	5.5581	5.1041	5.7029	7.6642	6.1084	5.819	5.9879	5.9442	6.1871	5.2196	5.3826	5.4299	4.8833	5.8574	6.3806	5.4876	6.2341	6.0616	5.3156	8.0694	4.8386	11.2138	6.2426	7.2314	5.5527
12.0226	12.2127	12.5393	11.3725	9.1895	9.374	8.8382	9.7554	4.798	6.7884	5.2423	8.7662	5.0843	7.6317	6.947	8.5798	5.8816	5.4217	6.9342	5.2427	9.3409	9.6332	7.0488	5.0832	5.1638	6.1297	5.3066	5.5753	6.8074	6.5386	5.7544	5.2056	5.1384	6.3045	5.0892	5.9149	5.6115	4.9204	5.3007	5.2184	5.2321	6.2156	6.5745	5.2928	6.0821	5.0596	8.7659	7.5029	7.3053	5.4162
12.3928	11.8484	12.2411	11.2682	9.3106	8.2871	8.0397	10.5658	5.0868	7.2209	4.7553	9.7157	5.2693	8.0015	7.4675	9.679	6.2381	6.662	6.6609	4.8222	9.1314	10.8053	6.8508	5.1905	6.7771	6.2275	5.8205	5.4749	8.1639	8.2063	5.2373	5.2701	5.1988	7.4535	5.3603	5.1932	5.2953	5.0787	6.9296	4.9116	5.5072	5.3413	6.0423	5.0717	6.2066	4.8202	9.1934	5.6521	6.8004	5.3495
12.1752	12.3145	12.2167	11.3445	8.8524	8.9646	8.3095	9.078	5.0197	6.0174	4.7303	9.4426	5.6715	7.9582	6.2386	9.4903	6.6354	5.9071	7.1655	5.1079	8.6415	8.5271	7.2506	5.0964	4.8779	5.6461	4.9654	5.4603	7.3789	6.506	5.4051	5.2237	5.0617	6.1845	5.4739	5.3872	5.3826	5.065	5.7596	4.8003	5.4517	6.9075	6.3551	5.1829	7.6316	4.9302	11.0952	6.8662	6.5538	5.6302
11.3036	12.0978	12.0017	9.6158	8.7099	7.2809	7.2133	8.8294	5.274	5.6368	5.1964	8.4752	5.1102	6.9893	6.5325	8.5658	5.8826	5.4317	7.7838	5.0516	8.5411	10.1691	6.1454	5.1321	5.0477	5.5345	5.194	5.8757	6.9564	6.9828	5.0818	4.9973	5.0755	6.7024	5.6281	5.9211	5.6461	5.0297	5.523	4.6557	5.5254	6.6458	7.1292	5.0261	5.8775	4.8647	8.5552	7.6577	6.3424	5.639
11.82	12.0804	12.1111	10.6723	8.935	8.0156	7.9178	9.7727	4.9451	7.5242	4.8896	9.5973	4.8951	8.3454	7.2938	9.6134	6.1436	5.3849	6.5583	4.8193	9.2057	10.1103	7.9697	5.254	5.1332	5.9151	5.7035	5.8105	7.0482	6.5501	6.1986	5.0731	5.0417	6.021	5.3472	5.4212	5.5823	5.0685	5.2635	5.3969	5.2921	6.9201	6.153	5.3222	6.7066	4.3817	9.761	6.8919	7.4463	5.3627
11.657	12.6515	12.0245	10.9449	9.4243	8.4671	8.5849	9.5708	4.8824	7.2107	4.6083	9.3583	5.6449	8.1836	7.7152	9.3519	6.6131	5.9004	6.4361	4.8744	9.8076	9.5301	7.9852	5.2049	4.9422	6.1429	6.0709	5.4541	8.8016	7.1741	6.5157	5.2145	4.8949	5.8777	5.44	5.2927	5.5508	4.9411	5.531	5.3134	5.4566	7.5297	5.8319	5.1234	7.0811	4.8554	9.8928	6.339	7.3731	5.4138
11.6151	12.2567	11.8488	10.3581	7.9463	8.2385	8.4442	9.3827	4.8458	6.5446	4.5887	9.341	5.7237	8.2913	7.3608	9.2062	6.1582	5.5647	6.7524	4.6321	7.5131	8.0909	7.5395	5.0497	5.1167	6.0296	5.6193	5.6927	6.8256	6.8997	5.6434	4.9703	4.9666	6.1012	5.2152	5.0393	5.3856	5.1763	5.3417	5.0063	5.5732	7.8079	6.1114	5.0175	6.7729	4.7639	9.8456	6.4756	6.9862	5.4709
10.9161	11.108	10.4095	10.1575	7.9896	7.3119	7.7702	8.5965	5.1224	6.7557	5.1791	9.8793	5.2282	9.2518	7.2665	9.7405	5.9545	5.4589	7.086	4.8475	8.1851	8.6754	8.1015	5.2267	4.8981	6.4389	6.1042	5.4948	8.3093	7.8482	5.6633	5.3022	5.0145	6.1935	5.234	5.5406	5.4965	4.5944	5.3502	4.9455	5.3859	7.9884	6.4572	5.0178	6.9471	4.8051	9.3174	6.5631	7.0332	5.5515
11.8573	12.2722	12.0288	10.8323	8.4139	7.9626	7.6265	9.1842	4.7835	6.5978	5.2334	9.4843	5.6536	8.6735	7.4934	9.3748	7.0737	6.5688	6.6375	5.0919	8.9482	9.5326	7.5922	5.1252	5.3193	6.7815	6.6573	5.3384	8.018	7.5938	5.8149	5.4166	5.287	6.105	5.1365	5.4832	5.6438	4.8424	5.207	4.474	5.5994	7.4939	6.0671	4.6686	7.3053	5.0147	10.3709	5.9475	6.0094	5.3597
11.969	12.8035	12.2877	9.579	8.6198	7.7531	7.7399	9.0418	4.9284	8.8461	5.0914	9.3657	4.8727	7.3531	7.0389	9.2734	6.5986	5.6841	6.7565	5.0782	9.1761	10.2933	7.5225	5.0581	5.7164	5.6739	5.1754	5.5516	7.9935	6.6914	5.8948	5.3643	5.2375	6.144	5.194	5.636	6.1359	4.8622	8.1544	4.761	5.4566	7.5389	6.5321	5.1341	7.8312	4.9411	10.2912	7.215	8.0964	5.566
11.8206	12.278	12.0535	9.8712	8.6176	7.6971	7.5608	9.1576	5.0348	6.1846	4.8974	9.1205	5.1253	7.4517	6.5523	9.0555	5.9166	5.3944	6.7326	5.0095	8.5757	9.6009	6.3581	4.8583	6.1634	5.8377	5.2943	5.5724	7.2494	6.8296	5.4609	5.1252	4.9438	6.6851	5.1729	5.5654	5.5612	5.2841	5.2962	4.605	5.1676	7.1727	6.2816	5.0744	7.2449	4.6448	10.1433	6.1249	5.6389	5.3191
11.4474	11.7519	11.3543	8.7596	9.5388	7.1402	6.9041	7.788	5.0354	7.6462	4.9312	9.5063	5.4401	7.3825	6.5448	9.539	6.1405	5.9736	7.1115	5.1196	10.0429	10.413	6.7379	5.2449	5.216	5.7146	5.1143	6.3903	8.9354	7.5133	5.4821	5.1696	5.1064	6.3624	5.0491	5.5656	5.4084	4.9365	6.1937	4.4911	5.1962	4.884	6.5574	5.093	6.4805	4.9756	9.0753	5.5319	7.0446	5.3592
11.686	12.2734	12.0504	9.5469	8.4895	7.6036	8.0565	9.1285	4.7594	7.1443	4.8032	9.3238	5.4954	7.3377	6.6473	9.1804	6.2229	5.4719	6.7253	5.1041	8.6676	9.2684	7.3254	5.1924	5.3125	5.7973	5.4827	5.8071	7.5371	7.5042	5.9044	5.1341	5.4539	6.2096	5.0147	5.4665	6.667	4.7705	5.565	4.7816	5.2362	6.8098	6.3713	5.337	6.9156	4.5495	9.6	6.9348	6.6579	5.469
11.9786	12.6537	12.3639	10.3864	9.549	9.0814	8.8777	9.4356	5.057	7.9722	5.0847	7.7852	4.8314	6.1918	5.901	7.6574	6.4026	5.6639	6.7268	5.1857	10.025	10.8613	9.6518	5.2231	5.4106	5.553	4.7936	5.6363	7.5197	6.3432	5.6756	5.7755	5.6636	6.2401	5.1781	5.6591	5.699	4.9636	5.5828	6.3702	5.4146	5.3072	6.3927	5.2325	8.0224	4.8691	11.3088	6.2109	7.3633	5.3643
11.9722	12.6195	12.3375	10.3675	9.5437	8.9383	8.1732	9.027	5.0355	6.8963	5.0384	7.9061	5.0083	6.3706	5.9881	7.7679	6.0412	5.3945	6.8694	5.0675	10.0444	9.8265	9.5979	5.3378	5.1515	5.3239	4.6125	5.9221	7.1664	6.3943	5.2654	5.4108	5.4181	6.4243	5.3189	5.5808	5.6449	4.7895	5.6092	5.3022	5.4447	5.6889	6.5225	5.3042	7.7348	4.8959	10.1574	5.7442	7.0135	5.6182
[truncated: 279 more columns]

## Sheet: TrS4
Training data set 1: 57 samples
BM10050	BM11050	BM10436	BM10602	BM10438	BM10902	BM10830	BM10517	BM10660	BM10188	BM10537	BM10632	BM10630	BM10911	BM10067	BM10056	BM10787	BM10133	BM11059	BM10245	BM10390	BM10148	BM10862	BM10401	BM10400	BM10639	BM10159	BM10195	BM10506	BM10777	BM10166	BM10137	BM11040	BM10800	BM11126	BM10429	BM10868	BM10744	BM10829	BM10740	BM10097	BM10860	BM10398	BM10404	BM10576	BM10420	BM10606	BM10722	BM10105	BM10220
12.1012	12.2874	11.8611	10.2872	9.0904	9.8404	9.3789	9.8527	4.7059	7.7312	5.0102	8.8299	5.0414	7.7519	6.9343	8.8205	7.3052	6.1905	6.0682	5.0213	9.0802	9.865	8.3209	5.1372	5.3749	6.1833	5.9714	5.4774	7.3447	6.7019	6.0855	5.8439	5.826	5.9663	4.9509	5.2436	5.518	4.8198	5.5695	5.1076	5.5447	6.4234	5.9569	5.546	7.9683	4.5571	10.5181	7.7346	7.7825	5.4446
11.7325	12.3285	12.296	10.774	9.1936	9.7298	8.9739	9.6475	4.8957	7.3675	4.7036	8.9356	4.7992	6.7515	6.2745	8.8936	6.9524	5.4074	5.962	5.1253	9.7835	9.5897	7.899	5.3038	5.5984	5.7463	5.062	5.3492	6.6723	6.6012	6.4835	5.1443	5.3995	6.3516	4.9716	5.6244	6.0421	4.5864	5.4271	4.9401	5.3041	5.704	5.7891	5.2222	7.5063	5.292	9.9082	6.7043	7.601	5.4301
12.2871	12.1242	12.5962	10.8596	9.0887	10.4154	8.8872	9.9289	4.752	7.8012	5.2842	8.9375	4.7879	8.2375	6.986	8.9465	7.5514	6.2239	5.6087	5.0555	9.0629	9.4083	7.7545	5.1692	5.5803	5.994	5.8598	5.3267	7.558	6.8462	6.6663	5.3204	5.4109	5.7737	5.0696	5.2265	6.878	4.5654	5.8392	5.3216	5.5122	6.4025	5.5617	5.5812	8.1537	4.9153	10.2514	7.2611	8.16	5.3008
11.3526	12.4273	12.1506	10.6439	8.5807	9.2385	8.0316	9.0033	4.7336	6.733	5.0249	8.8806	4.99	8.6957	7.2298	8.9308	6.1175	5.9956	6.112	5.0196	8.8346	9.456	7.3094	5.1279	5.457	6.125	6.0375	5.6756	7.0114	6.9826	5.5147	4.9884	5.3115	5.9971	4.7666	5.3465	5.3281	4.9007	5.2423	5.858	5.4678	6.1048	5.9418	5.2943	6.5966	4.9992	9.1115	5.9991	6.1961	5.4357
12.0454	11.1987	11.8186	10.5425	9.3899	9.9922	8.7545	9.3327	4.8788	7.4507	5.1605	9.8548	5.1936	8.9915	7.977	9.8239	6.1219	6.2621	5.7803	5.1841	9.0375	9.206	7.6396	5.0054	5.6135	6.9621	6.8636	5.3788	8.0614	7.2845	5.9542	4.9083	5.0912	5.9718	4.9724	5.0998	5.8253	4.7079	5.4603	4.767	5.2993	7.8373	5.6781	5.1704	6.7363	4.6604	8.5072	7.4631	6.6811	5.2162
12.0176	11.8389	11.6684	10.9085	8.9309	9.917	9.1682	10.1337	4.7121	7.9639	5.3939	9.2103	5.2606	8.1873	7.5643	9.3091	6.8659	5.6755	5.664	4.9684	8.6874	9.1221	8.5633	5.3587	5.2144	6.8381	6.7015	5.2608	7.3547	7.3283	6.6442	5.1283	5.3127	5.7645	4.6801	5.2376	5.5543	4.1854	5.6531	4.9903	5.4462	6.7146	5.7158	5.6073	7.5953	4.8729	9.8279	7.2549	7.6887	5.4271
12.2166	12.4205	13.0535	11.4409	9.325	10.3823	8.9891	9.962	4.6777	8.2435	5.1802	8.7863	5.1023	7.0056	6.7025	8.8211	7.6325	6.3724	5.7892	5.0221	9.0815	9.5616	8.102	5.1488	5.8828	6.017	5.9362	5.2449	7.8314	6.812	6.4653	5.1514	5.3405	6.0172	5.1198	5.2971	6.268	4.5995	5.5046	4.8456	5.5419	6.078	5.7095	5.5421	8.355	4.8848	10.5844	7.4708	7.8927	5.4301
12.1225	11.4942	11.8767	10.835	9.2005	10.3782	9.3583	10.0445	4.6781	7.1332	5.0015	8.5525	5.2178	7.6367	6.769	8.4269	6.7587	5.837	5.8677	5.0844	8.9298	8.6719	8.825	5.216	5.1156	5.8658	5.8706	5.556	7.0191	6.4674	6.2442	5.0117	5.3773	5.9331	4.9694	5.4649	5.7309	4.3823	5.816	4.9665	5.4105	6.5853	5.795	5.3186	7.2153	5.0591	9.0659	6.885	8.0817	5.3776
12.145	11.8593	12.054	11.1276	9.5424	10.3852	9.3553	10.1019	4.7842	7.1436	5.3845	8.7526	5.722	7.5366	7.2849	8.8005	7.9875	6.3406	5.8604	5.075	8.9699	8.8349	7.5789	5.2387	5.1745	5.7874	5.609	5.3625	6.9047	6.6835	6.3071	4.9292	5.2395	5.9486	5.0757	5.3951	5.5624	4.6112	5.5639	5.0204	5.4806	6.019	5.8487	5.6801	6.8795	4.9018	9.1822	8.1547	8.5375	5.49
11.9459	12.1711	12.3353	11.141	9.1584	10.587	9.1953	9.5178	4.7769	7.2081	5.0209	8.9446	5.1319	7.4403	6.5002	8.9332	6.2977	5.4497	6.211	5.1399	8.7425	9.1573	7.4552	5.4047	5.284	5.5778	4.7821	5.6148	6.9907	6.2207	6.002	4.9503	5.3353	6.0301	5.1001	5.3984	5.3446	4.765	5.6328	4.5322	5.4384	5.3233	6.086	5.2859	7.2383	4.9349	9.4814	7.2141	8.1612	5.4238
11.8995	13.3703	12.121	10.2352	8.8243	8.0922	7.868	9.1401	4.8731	7.7249	5.2855	9.2197	5.0418	7.4438	6.6055	9.1233	6.4572	5.4646	6.9829	4.9963	9.2005	10.2498	7.6304	5.2617	5.3896	5.8984	5.1837	5.7753	7.6926	6.4974	6.0116	5.1918	5.0791	6.2443	5.2975	5.5381	6.2168	4.9834	5.6033	4.848	5.5514	6.8548	6.4469	4.9746	7.5888	4.9725	11.302	6.2397	6.4759	5.4668
11.6677	12.6492	12.1871	10.2813	9.797	7.9798	7.8826	9.42	4.8999	7.3291	4.7737	9.1477	5.6162	7.6836	6.7342	9.2405	6.4372	5.4377	6.6932	4.9245	10.1389	9.9516	8.0662	5.1999	5.1315	5.9106	5.5026	5.6416	8.1712	6.7683	6.4281	5.0566	5.0612	6.0729	5.5354	5.0444	5.349	5.1647	5.9439	4.9108	5.4141	7.2047	6.0471	5.1183	7.2391	4.9173	10.7016	6.6244	7.5044	5.451
11.9475	13.1758	12.2861	10.6769	9.3176	8.8229	8.2862	8.9375	4.994	7.6788	4.6181	8.4965	5.3839	6.6966	5.7678	8.4412	6.5875	5.4139	6.6992	4.8259	10.4423	9.9295	9.8462	5.2564	4.88	5.7995	4.7066	5.3868	7.8379	5.7729	5.4978	6.1182	5.4887	6.0366	5.387	5.76	5.4646	5.5003	5.7958	6.0551	5.6807	5.6858	6.3969	5.1667	8.0755	4.7914	11.1818	6.2754	7.3292	5.4805
11.757	12.5453	12.2748	10.0444	9.1682	7.7376	7.3033	8.3894	5.2149	5.8071	5.2575	7.7001	5.1517	6.8831	6.0784	7.7021	6.1711	5.8659	7.3197	5.0691	9.8005	9.7332	7.9162	5.4011	4.9565	5.4444	4.3685	5.7399	7.2041	6.3272	5.1693	5.1812	5.2583	6.5559	5.5267	6.4419	5.5316	5.2859	5.4658	5.0856	5.5332	5.1498	7.2888	4.8861	7.2557	4.8448	10.5742	5.3373	5.5271	5.5504
11.9492	11.5173	12.0384	10.751	9.4001	10.0439	8.9928	9.8367	4.5313	7.4885	5.0113	8.4507	5.4212	7.9612	7.0754	8.9909	6.7088	5.7427	6.0419	5.1491	9.1119	9.8394	7.8914	5.0905	6.4228	5.7614	5.4954	5.4146	7.0009	6.8168	5.8575	4.9021	5.2571	6.8075	4.7706	5.2672	5.7605	4.4692	5.4057	4.4716	5.3297	7.4758	5.8606	5.1436	7.8295	4.8671	10.41	6.5937	6.9423	5.4381
12.1375	12.1397	12.1021	10.8107	9.2149	10.5881	9.3153	10.0077	4.9648	6.8856	4.8616	8.5199	5.6492	7.2504	6.2217	8.7735	6.2695	5.7224	6.1175	4.8864	8.5564	8.8328	8.0834	5.3343	5.3077	5.6689	5.208	5.4172	6.7483	7.0482	5.8192	4.9421	5.338	5.9984	5.0653	5.5173	6.0198	4.7021	5.3567	4.7713	5.3191	5.84	5.8493	5.1657	6.9193	4.7764	9.5333	6.4801	7.4458	5.3997
12.216	12.421	12.1668	10.8402	9.4183	10.2894	9.2186	9.8411	4.7614	6.3264	4.7984	8.9171	5.1409	7.4664	7.0252	9.1067	6.2749	5.6275	6.2365	5.0056	8.3693	8.9774	7.0294	5.2989	5.7782	5.4678	5.047	5.4371	6.9109	6.9421	5.8726	4.8963	5.4056	6.2191	4.9289	5.2563	5.9433	4.7521	5.7254	4.3718	5.3799	6.591	5.8341	5.1522	6.6713	4.9105	8.5261	6.1137	6.4719	5.5432
11.9325	12.215	12.8521	11.144	8.9839	10.3776	8.7524	9.2319	4.7934	7.2045	5.0107	8.9754	5.226	7.4569	6.6292	8.943	6.4971	5.3468	6.2331	4.9747	8.6397	9.396	7.1552	5.4856	5.4192	5.3977	4.8775	5.4207	7.2999	6.2069	6.0096	4.8724	5.1062	6.0418	4.9834	5.4983	6.0049	4.9679	5.7321	4.5701	5.4628	6.4579	6.0764	4.9731	7.4561	4.6858	10.5091	6.064	6.2845	5.4077
11.983	12.6694	12.1671	10.09	9.1923	8.1648	7.6475	9.2238	5.143	6.6463	4.7563	8.4184	5.3473	6.4269	5.8993	8.5147	6.7041	5.4838	6.7877	4.7663	9.7163	9.8448	6.7533	5.4249	5.19	5.2869	4.6483	5.6826	7.4455	6.2559	5.5252	5.1139	5.3449	6.2303	5.2033	5.4822	5.7735	4.791	5.6207	4.2032	5.3943	5.6673	6.5591	4.8675	8.3491	5.0596	11.276	5.7869	6.7407	5.627
11.9909	12.554	12.0202	10.3887	9.0222	8.0337	7.5338	9.1845	4.6996	6.6114	5.0314	9.2231	5.6378	8.1026	7.3583	9.1661	5.8001	5.4332	6.9155	4.9372	9.5838	8.9311	7.4187	5.2569	5.0594	5.8878	5.4761	5.5904	7.8949	6.5037	5.6653	5.0974	5.2862	6.0813	5.086	5.3865	6.491	4.7726	5.2651	4.7084	5.5291	7.3615	6.4848	4.9542	7.2018	4.8909	9.9574	5.7711	6.2138	5.6753
11.7484	12.1665	11.7449	10.144	9.3946	8.0349	7.7364	9.2288	4.8838	6.5655	4.5332	9.4917	5.2605	7.5535	6.9578	9.453	6.2345	5.8068	6.2629	4.933	9.6464	9.0119	7.3866	5.0234	5.0341	5.7592	5.3895	5.404	7.9276	7.2737	6.0902	4.8883	5.2359	5.864	4.9286	5.2844	5.6315	5.1626	5.4939	4.6702	5.3222	6.827	5.9708	5.0903	6.6969	5.0542	10.0861	5.9644	7.0172	5.6515
11.9044	12.5393	12.1725	10.4851	9.2606	8.8606	8.7425	9.7532	4.3201	8.0858	4.7755	8.7168	4.9174	6.8777	6.4649	8.6079	6.6448	6.0601	6.1396	4.8789	9.7067	10.5212	8.6427	5.1999	5.6209	5.8611	5.6549	5.4589	7.5276	6.2992	6.2472	5.4927	5.3521	5.9042	5.0763	5.1287	5.336	4.9196	5.6946	5.691	5.3673	5.7371	5.9464	5.395	7.6792	4.608	10.871	7.385	7.7036	5.1962
11.826	12.3502	12.4185	10.6646	9.0378	9.7466	8.844	9.7027	4.8875	7.7581	4.9921	8.6228	5.1845	6.8578	6.6424	8.7428	6.5935	5.7179	7.0927	4.7236	8.9439	10.0064	7.9898	5.1228	5.0938	5.603	5.385	5.9504	7.0151	6.9106	5.6938	4.9986	5.2822	6.0042	4.6756	5.0335	4.9062	4.6392	5.8764	5.1792	5.3266	6.6313	6.2053	5.3901	7.8192	4.8274	10.5883	6.9966	6.6845	5.4506
11.7272	12.5174	11.9257	9.967	8.6492	9.7328	8.8317	9.2016	4.5953	6.4919	4.9564	8.1031	5.2134	6.0523	5.9589	8.0944	5.5371	5.395	7.749	4.9595	8.1028	8.5854	6.7592	5.1912	5.2796	5.1555	4.564	6.7162	6.9087	7.193	5.3842	4.79	5.1699	6.1938	4.7255	5.3246	5.3163	4.9296	5.6946	4.6711	5.2758	5.5644	6.8923	5.3227	6.6708	4.9629	9.623	5.2531	5.5842	5.7384
11.82	12.5443	12.0353	10.4103	8.8517	7.7886	8.039	9.4829	4.7919	6.1348	4.994	9.5597	5.0669	8.155	6.8219	9.5089	6.1655	5.342	7.1097	5.0943	9.2077	9.3385	6.8773	5.1345	5.3931	6.0768	5.6294	5.8562	7.2788	7.1251	5.5524	5.1536	5.036	6.2213	5.3919	5.6225	5.5023	5.0915	5.4338	4.5582	5.7494	6.897	6.4229	5.0465	7.2163	5.0339	10.5194	6.8166	6.7506	5.5343
11.5026	12.1994	11.825	10.6257	8.7198	7.643	7.8659	9.0725	4.6948	6.9103	5.0238	9.12	5.3393	7.9985	7.0994	9.0042	6.1408	5.6027	6.378	4.9057	8.8427	9.1388	8.1708	4.9442	5.2977	6.0552	5.613	5.2983	7.0968	6.6898	6.1734	5.4466	5.4984	6.0344	5.2368	5.8154	5.3594	5.0588	5.9126	5.1357	5.4128	6.8022	6.1023	4.941	7.376	4.7489	10.3492	6.4782	7.6418	5.41
11.8641	12.6582	12.3674	10.3182	9.2245	8.4015	7.9309	8.3869	5.0081	6.8653	5.1284	7.6729	5.0971	6.4245	5.5648	7.7174	6.0259	5.4703	7.2006	5.2801	9.7284	9.9703	9.2429	5.4096	5.0027	5.2537	4.4328	5.8329	7.3768	6.4287	5.3617	5.3794	5.1485	6.3512	5.4374	5.7817	5.6868	4.942	5.5723	5.7844	5.2219	5.4566	6.7058	5.1968	7.0897	4.8553	10.5152	5.5444	6.3251	5.4442
11.9895	12.6739	12.3795	10.1683	9.1895	8.2545	7.7379	8.3006	4.6837	6.4956	5.1289	7.4762	5.2945	6.2548	5.5168	7.593	5.8948	5.5237	7.1996	4.9026	9.9039	9.7635	9.2011	5.172	5.0862	5.2615	4.554	5.7566	7.2062	6.4982	5.2612	5.2863	5.4346	6.4818	5.0701	5.4607	5.7639	4.9592	5.3196	5.838	5.319	5.7027	6.7527	5.2708	7.5762	4.8883	10.3898	5.6617	6.4909	5.7143
10.8667	10.3392	11.0915	9.524	8.7444	8.1036	7.7311	9.407	4.489	6.3538	4.559	7.7555	5.3871	6.2541	6.3813	7.6748	5.759	5.5585	7.6025	5.1739	7.4975	8.1495	6.1622	4.9463	5.4569	5.6299	5.0613	6.2501	7.1341	7.8247	5.5223	4.9008	5.1177	6.3874	4.9265	5.2164	5.6537	4.2386	5.6232	4.6959	5.424	5.1468	6.8641	5.381	6.6487	4.8979	8.996	5.5841	6.4847	5.9395
11.9369	11.8655	12.0544	10.7296	8.5357	9.7243	8.994	9.6767	4.7082	6.8466	5.153	9.2212	5.5539	8.3348	7.5055	9.1542	6.2824	5.6265	6.8237	5.1968	7.9347	7.9343	8.6229	5.2301	5.2942	6.919	6.9528	5.7864	7.717	7.9997	5.6316	4.7814	5.0893	5.9158	4.7164	5.1142	5.008	4.2999	6.2929	4.7089	5.1425	7.5852	6.2095	5.616	6.6514	4.7064	8.6149	6.7036	7.4062	5.6301
12.2128	12.2399	13.0856	10.8393	8.959	9.5416	8.9296	9.4256	4.5003	7.7938	4.8745	9.2235	5.4012	7.4869	7.2325	9.1851	6.2624	5.6197	6.5985	4.8692	8.3078	9.2312	8.0415	4.9375	6.1905	5.9698	5.8044	5.6638	8.0162	7.7938	5.6804	5.0298	5.1455	6.4999	4.4574	5.1745	4.9746	4.3821	5.5073	4.9775	5.1669	7.6941	6.1578	5.3522	7.0846	4.9156	9.7587	6.3433	6.803	5.4624
12.1048	12.6602	12.9416	11.0707	9.2876	9.6786	8.6465	10.0193	4.6972	7.1521	4.8067	8.865	5.2727	6.6832	6.3226	8.9852	6.58	5.5306	7.0478	5.4119	9.1189	9.2399	7.4274	4.7965	5.5464	6.1355	5.383	5.6519	7.4678	7.1132	5.7455	4.8942	4.9769	6.3169	4.94	5.2583	5.2964	4.4142	5.5745	4.8255	5.3501	6.7282	6.3524	5.3985	7.465	4.9382	10.5452	6.0306	7.0601	5.6953
11.9383	11.656	12.1224	10.1278	8.1516	9.1082	8.722	9.2522	4.9819	5.9614	5.2954	8.6059	5.1465	6.7677	6.3844	8.5205	5.5788	5.593	7.5914	4.8096	6.8939	8.0733	6.8124	4.9797	5.202	5.5362	4.524	5.9428	7.0517	6.9285	5.5083	5.0925	4.9333	6.0952	5.1315	5.0328	5.0799	4.8792	5.5175	4.9414	5.3901	6.9388	6.6899	5.395	6.4506	4.8396	9.5866	7.3524	6.0236	5.6227
12.0514	12.1211	11.862	10.0158	8.2285	8.9843	8.2098	9.5361	4.7297	5.2007	4.4219	8.3101	5.2882	7.3108	5.8648	8.2494	5.4887	5.5685	7.6357	5.1252	7.669	7.7467	6.6634	5.2675	5.1235	5.2543	4.2487	5.7146	7.9068	7.081	5.6382	5.2065	5.1604	6.4448	5.0074	5.4208	5.5597	4.6256	5.5855	4.6118	5.4923	6.0015	6.857	5.3947	6.8378	4.9496	9.8506	6.4184	6.283	5.8711
11.9627	11.9148	11.5303	9.8797	8.3797	8.789	8.5053	9.6021	4.7541	6.9604	5.0116	9.317	5.1526	7.5896	6.6624	9.2741	6.2395	5.3363	6.9888	5.2539	8.2712	8.9939	7.4887	5.0497	5.5666	5.8754	5.5976	5.738	7.7578	7.2699	6.0854	4.7599	5.2358	6.0721	4.7379	5.2121	5.5862	4.3864	5.4814	4.9918	5.2304	7.2123	6.4158	5.5967	7.7052	4.6977	11.0859	6.7595	7.1763	5.4533
12.2074	12.646	12.7124	10.9848	9.043	10.1157	8.9187	9.3792	4.8123	7.2103	5.2232	8.5229	4.8047	6.9025	6.3383	8.4268	6.3147	5.4658	6.7505	5.2084	8.5636	8.9852	8.594	5.0861	5.3307	5.8424	5.6006	5.7862	6.9577	6.9293	5.9124	5.1546	5.231	6.0944	4.8925	5.0936	5.5221	4.3659	5.5767	4.752	5.1892	6.5328	6.2809	5.5301	7.0728	4.8906	9.8024	6.8299	7.3461	5.7149
12.341	11.6363	12.3282	10.9184	9.0967	9.7207	8.7339	9.4339	4.6602	6.4717	4.619	8.3072	5.1485	6.8063	6.2739	8.2518	5.9424	5.6355	7.0525	4.8439	8.7716	9.323	7.5079	5.0512	5.1205	5.9078	5.4016	5.9014	6.9316	6.8103	5.3694	5.0943	4.9259	6.2852	5.1729	4.9895	5.4208	4.9023	5.4612	5.0651	5.3119	6.5738	6.3317	5.2319	7.3547	4.8888	10.1495	6.3351	6.6404	5.5319
12.1089	11.4358	11.3824	10.5461	8.1627	9.2189	8.6135	8.7884	4.6806	6.5933	5.3951	9.311	5.0532	8.1606	7.2644	9.1856	6.5237	5.5271	6.7894	4.9279	7.8816	8.1728	8.255	5.2052	5.3275	7.0147	6.6348	5.4962	6.9739	6.8306	5.5741	5.4242	5.1939	6.0331	5.1686	5.4166	5.2884	4.968	5.6981	4.8479	5.1857	7.6675	6.3406	5.2109	6.8425	4.7428	9.1128	6.4875	6.8972	5.4548
11.8745	12.2179	11.9283	10.7926	7.9934	7.7262	8.172	9.0881	4.9368	5.4848	5.0271	9.4095	5.7761	7.7629	6.8903	9.3755	6.0091	5.7842	6.7831	4.8309	8.0211	8.8976	7.8264	5.3091	4.7829	6.574	5.761	5.4318	6.5136	6.5725	5.7754	4.9828	5.1899	6.1341	5.3793	5.7494	5.548	5.088	5.3884	4.7809	5.4065	6.3987	6.6232	4.9601	6.4881	4.9636	9.2091	7.0345	6.7942	5.464
11.9314	12.5549	11.4599	9.7627	8.8183	7.8179	7.6872	9.0297	4.9796	7.3263	5.1128	9.2665	5.2462	9.3645	6.8734	9.1518	7.0621	5.6669	6.2774	4.9405	9.5302	9.2612	7.8552	5.2005	5.1309	6.5052	6.2772	5.4483	8.1714	7.0761	6.043	5.1334	5.2172	5.9923	5.3781	5.5956	5.7406	5.1609	6.3221	5.4548	5.3915	7.9728	6.1955	5.2548	6.9732	4.8978	10.2552	6.8582	7.6578	5.4105
11.813	12.6627	12.1366	10.6315	9.1358	8.8556	8.8546	9.3952	4.8807	8.7063	5.0653	8.608	5.0849	6.6859	6.0658	8.5623	6.7381	5.7281	6.3959	4.9359	10.084	10.526	9.22	5.0255	5.3631	5.7232	5.3849	5.4926	7.4768	6.3058	6.4627	6.3008	6.1055	6.016	5.0813	5.3281	5.6198	5.1209	5.843	5.6269	5.4494	5.978	6.1443	5.6784	8.4772	5.1237	11.3196	7.0889	7.9598	5.4144
11.7879	12.6537	12.2945	10.9833	9.3525	8.759	8.5216	9.3994	4.7621	7.6146	4.938	8.3759	5.074	6.4167	6.0066	8.4019	6.2024	5.5351	6.5792	5.2592	9.7703	10.0197	9.1377	5.331	5.2313	5.4472	4.9769	5.6411	7.3515	6.3095	6.1625	6.0195	5.8783	6.1785	5.1347	5.649	5.6777	4.7623	5.6691	5.1496	5.3929	5.4726	6.2934	5.1657	7.7715	4.8856	11.2873	6.3076	8.1846	5.4584
12.0226	12.2127	12.5393	11.3725	9.1895	9.374	8.8382	9.7554	4.798	6.7884	5.2423	8.7662	5.0843	7.6317	6.947	8.5798	5.8816	5.4217	6.9342	5.2427	9.3409	9.6332	7.0488	5.0832	5.1638	6.1297	5.3066	5.5753	6.8074	6.5386	5.7544	5.2056	5.1384	6.3045	5.0892	5.9149	5.6115	4.9204	5.3007	5.2184	5.2321	6.2156	6.5745	5.2928	6.0821	5.0596	8.7659	7.5029	7.3053	5.4162
12.3928	11.8484	12.2411	11.2682	9.3106	8.2871	8.0397	10.5658	5.0868	7.2209	4.7553	9.7157	5.2693	8.0015	7.4675	9.679	6.2381	6.662	6.6609	4.8222	9.1314	10.8053	6.8508	5.1905	6.7771	6.2275	5.8205	5.4749	8.1639	8.2063	5.2373	5.2701	5.1988	7.4535	5.3603	5.1932	5.2953	5.0787	6.9296	4.9116	5.5072	5.3413	6.0423	5.0717	6.2066	4.8202	9.1934	5.6521	6.8004	5.3495
12.1752	12.3145	12.2167	11.3445	8.8524	8.9646	8.3095	9.078	5.0197	6.0174	4.7303	9.4426	5.6715	7.9582	6.2386	9.4903	6.6354	5.9071	7.1655	5.1079	8.6415	8.5271	7.2506	5.0964	4.8779	5.6461	4.9654	5.4603	7.3789	6.506	5.4051	5.2237	5.0617	6.1845	5.4739	5.3872	5.3826	5.065	5.7596	4.8003	5.4517	6.9075	6.3551	5.1829	7.6316	4.9302	11.0952	6.8662	6.5538	5.6302
11.3036	12.0978	12.0017	9.6158	8.7099	7.2809	7.2133	8.8294	5.274	5.6368	5.1964	8.4752	5.1102	6.9893	6.5325	8.5658	5.8826	5.4317	7.7838	5.0516	8.5411	10.1691	6.1454	5.1321	5.0477	5.5345	5.194	5.8757	6.9564	6.9828	5.0818	4.9973	5.0755	6.7024	5.6281	5.9211	5.6461	5.0297	5.523	4.6557	5.5254	6.6458	7.1292	5.0261	5.8775	4.8647	8.5552	7.6577	6.3424	5.639
11.82	12.0804	12.1111	10.6723	8.935	8.0156	7.9178	9.7727	4.9451	7.5242	4.8896	9.5973	4.8951	8.3454	7.2938	9.6134	6.1436	5.3849	6.5583	4.8193	9.2057	10.1103	7.9697	5.254	5.1332	5.9151	5.7035	5.8105	7.0482	6.5501	6.1986	5.0731	5.0417	6.021	5.3472	5.4212	5.5823	5.0685	5.2635	5.3969	5.2921	6.9201	6.153	5.3222	6.7066	4.3817	9.761	6.8919	7.4463	5.3627
11.657	12.6515	12.0245	10.9449	9.4243	8.4671	8.5849	9.5708	4.8824	7.2107	4.6083	9.3583	5.6449	8.1836	7.7152	9.3519	6.6131	5.9004	6.4361	4.8744	9.8076	9.5301	7.9852	5.2049	4.9422	6.1429	6.0709	5.4541	8.8016	7.1741	6.5157	5.2145	4.8949	5.8777	5.44	5.2927	5.5508	4.9411	5.531	5.3134	5.4566	7.5297	5.8319	5.1234	7.0811	4.8554	9.8928	6.339	7.3731	5.4138
11.6151	12.2567	11.8488	10.3581	7.9463	8.2385	8.4442	9.3827	4.8458	6.5446	4.5887	9.341	5.7237	8.2913	7.3608	9.2062	6.1582	5.5647	6.7524	4.6321	7.5131	8.0909	7.5395	5.0497	5.1167	6.0296	5.6193	5.6927	6.8256	6.8997	5.6434	4.9703	4.9666	6.1012	5.2152	5.0393	5.3856	5.1763	5.3417	5.0063	5.5732	7.8079	6.1114	5.0175	6.7729	4.7639	9.8456	6.4756	6.9862	5.4709
10.9161	11.108	10.4095	10.1575	7.9896	7.3119	7.7702	8.5965	5.1224	6.7557	5.1791	9.8793	5.2282	9.2518	7.2665	9.7405	5.9545	5.4589	7.086	4.8475	8.1851	8.6754	8.1015	5.2267	4.8981	6.4389	6.1042	5.4948	8.3093	7.8482	5.6633	5.3022	5.0145	6.1935	5.234	5.5406	5.4965	4.5944	5.3502	4.9455	5.3859	7.9884	6.4572	5.0178	6.9471	4.8051	9.3174	6.5631	7.0332	5.5515
11.8573	12.2722	12.0288	10.8323	8.4139	7.9626	7.6265	9.1842	4.7835	6.5978	5.2334	9.4843	5.6536	8.6735	7.4934	9.3748	7.0737	6.5688	6.6375	5.0919	8.9482	9.5326	7.5922	5.1252	5.3193	6.7815	6.6573	5.3384	8.018	7.5938	5.8149	5.4166	5.287	6.105	5.1365	5.4832	5.6438	4.8424	5.207	4.474	5.5994	7.4939	6.0671	4.6686	7.3053	5.0147	10.3709	5.9475	6.0094	5.3597
11.969	12.8035	12.2877	9.579	8.6198	7.7531	7.7399	9.0418	4.9284	8.8461	5.0914	9.3657	4.8727	7.3531	7.0389	9.2734	6.5986	5.6841	6.7565	5.0782	9.1761	10.2933	7.5225	5.0581	5.7164	5.6739	5.1754	5.5516	7.9935	6.6914	5.8948	5.3643	5.2375	6.144	5.194	5.636	6.1359	4.8622	8.1544	4.761	5.4566	7.5389	6.5321	5.1341	7.8312	4.9411	10.2912	7.215	8.0964	5.566
11.8206	12.278	12.0535	9.8712	8.6176	7.6971	7.5608	9.1576	5.0348	6.1846	4.8974	9.1205	5.1253	7.4517	6.5523	9.0555	5.9166	5.3944	6.7326	5.0095	8.5757	9.6009	6.3581	4.8583	6.1634	5.8377	5.2943	5.5724	7.2494	6.8296	5.4609	5.1252	4.9438	6.6851	5.1729	5.5654	5.5612	5.2841	5.2962	4.605	5.1676	7.1727	6.2816	5.0744	7.2449	4.6448	10.1433	6.1249	5.6389	5.3191
11.4474	11.7519	11.3543	8.7596	9.5388	7.1402	6.9041	7.788	5.0354	7.6462	4.9312	9.5063	5.4401	7.3825	6.5448	9.539	6.1405	5.9736	7.1115	5.1196	10.0429	10.413	6.7379	5.2449	5.216	5.7146	5.1143	6.3903	8.9354	7.5133	5.4821	5.1696	5.1064	6.3624	5.0491	5.5656	5.4084	4.9365	6.1937	4.4911	5.1962	4.884	6.5574	5.093	6.4805	4.9756	9.0753	5.5319	7.0446	5.3592
11.686	12.2734	12.0504	9.5469	8.4895	7.6036	8.0565	9.1285	4.7594	7.1443	4.8032	9.3238	5.4954	7.3377	6.6473	9.1804	6.2229	5.4719	6.7253	5.1041	8.6676	9.2684	7.3254	5.1924	5.3125	5.7973	5.4827	5.8071	7.5371	7.5042	5.9044	5.1341	5.4539	6.2096	5.0147	5.4665	6.667	4.7705	5.565	4.7816	5.2362	6.8098	6.3713	5.337	6.9156	4.5495	9.6	6.9348	6.6579	5.469
11.9786	12.6537	12.3639	10.3864	9.549	9.0814	8.8777	9.4356	5.057	7.9722	5.0847	7.7852	4.8314	6.1918	5.901	7.6574	6.4026	5.6639	6.7268	5.1857	10.025	10.8613	9.6518	5.2231	5.4106	5.553	4.7936	5.6363	7.5197	6.3432	5.6756	5.7755	5.6636	6.2401	5.1781	5.6591	5.699	4.9636	5.5828	6.3702	5.4146	5.3072	6.3927	5.2325	8.0224	4.8691	11.3088	6.2109	7.3633	5.3643
11.9722	12.6195	12.3375	10.3675	9.5437	8.9383	8.1732	9.027	5.0355	6.8963	5.0384	7.9061	5.0083	6.3706	5.9881	7.7679	6.0412	5.3945	6.8694	5.0675	10.0444	9.8265	9.5979	5.3378	5.1515	5.3239	4.6125	5.9221	7.1664	6.3943	5.2654	5.4108	5.4181	6.4243	5.3189	5.5808	5.6449	4.7895	5.6092	5.3022	5.4447	5.6889	6.5225	5.3042	7.7348	4.8959	10.1574	5.7442	7.0135	5.6182
[truncated: 279 more columns]

[truncated: 11 more sheets: TrS5, Rank1, Rank2, Rank3, Rank4, Rank5, 27 features, 21 features, 14 features, 32 features, 20 features]
